# Supplementary material for: Potential for online crowdsourced biological recording data to complement surveillance for arthropod vectors
Source: PLoS One. 2021 Apr 30;16(4):e0250382. doi: 10.1371/journal.pone.0250382 (PMC8087023; doi:10.1371/journal.pone.0250382)
Supplement: S1 Table — (XLSX) [file pone.0250382.s002.xlsx]

## Sheet: Vector taxa data
Taxon	total	2010 & earlier	2011	2012	2013	2014	2015	2016	2017	2018	2019	2020*	Total species		*to 15 July 2020
Sand flies (Subfamily Phlebotominae)	38												2
Trombiculid mites (Family Trombiculidae)	56												5
Tsetse flies (Family Glossinidae)	58												3
Biting midges (Genus Culicoides)	88												8
Sucking lice (Superfamily Anoplura)	150												9
Fleas (Order Siphonaptera)	505												21
Kissing bugs (Subfamily Triatominae)	1522	23	8	12	19	24	36	80	151	315	489	365	42
Black flies (Family Simuliidae)	1897	14	12	13	15	29	55	89	130	156	423	961	26
Ticks (Order Ixodida)	16214	146	60	83	156	222	302	554	1219	2461	4679	6332	87
Mosquitoes (Family Culicidae)	23018	259	70	106	189	364	509	1519	2180	4163	6671	6988	222

## Sheet: 1. UK ticks
id	observed_on_string	observed_on	month	year	time_observed_at	time_zone	user_id	user_login	created_at	updated_at	quality_grade	license	url	image_url	sound_url	tag_list	description	num_identification_agreements	num_identification_disagreements	captive_cultivated	oauth_application_id	place_guess	latitude	longitude	positional_accuracy	geoprivacy	taxon_geoprivacy	coordinates_obscured	positioning_method	positioning_device	place_county_name	place_country_name	scientific_name	M	F	N	L
91008	2010-02-27 19:51:00	2010-02-27	2	2010	2010-02-27 19:51:00 UTC	Europe/London	7468	chrismoody	2012-06-13 21:30:27 UTC	2017-04-26 18:06:42 UTC	research	CC-BY-NC	http://www.inaturalist.org/observations/91008	https://static.inaturalist.org/photos/14785/medium.jpg?1444287724			Specimen &quot;collected&quot; (from myself in otherwords) Summer 2009 after fieldwork in Dorset. Photo taken in 2010 so the specimen is very much dessicated. Approximatley 5mm in length._x000D_ _x000D_ Taken using a cheap 1.3mp USB microscope adaptor for a trinocular eyepiece of my stereo-zoom microscope._x000D_ _x000D_ The photo is available for use, but I request I am contacted prior to use. P…	1	0	FALSE		Bournemouth, England, United Kingdom	50.7432	-1.89617				FALSE			Bournemouth	United Kingdom	Ixodes ricinus	0	1	0	0
785291	2014-06-17 16:25:22	2014-06-17	6	2014	2014-06-17 15:25:22 UTC	Europe/London	7468	chrismoody	2014-07-15 11:31:02 UTC	2020-07-20 20:10:50 UTC	needs_id	CC-BY-NC	http://www.inaturalist.org/observations/785291	https://static.inaturalist.org/photos/986894/medium.jpg?1444650292			Copyright Chris Moody. _x000D_ _x000D_ Please contact me prior to any usage.	1	0	FALSE		Lyndhurst, England, United Kingdom	50.8573	-1.53165				FALSE			Hampshire	United Kingdom	Ixodes ricinus	0	0	0	1
785294	2014-06-07 18:39:46	2014-06-07	6	2014	2014-06-07 17:39:46 UTC	Europe/London	7468	chrismoody	2014-07-15 11:37:23 UTC	2015-12-09 05:17:54 UTC	research	CC-BY-NC	http://www.inaturalist.org/observations/785294	https://static.inaturalist.org/photos/986897/medium.jpg?1444650316			Focus stacked image of a preserved entomological specimen._x000D_ _x000D_ Created using a Canon 5D MkIII, MP-E 65mm 1-5x macro lens, Zerene Stacker, and post-processed using PhotoShop CS5._x000D_ _x000D_ Copyright Chris Moody._x000D_ _x000D_ Please contact me prior to using any of my images.	1	0	FALSE		Lyndhurst, England, United Kingdom	50.8573	-1.53165				FALSE			Hampshire	United Kingdom	Ixodes ricinus	0	1	0	0
1650520	2007-05-28	2007-05-28	5	2007		Europe/London	6971	silversea_starsong	2015-06-20 17:14:56 UTC	2017-01-28 14:48:03 UTC	research	CC-BY-NC	http://www.inaturalist.org/observations/1650520	https://static.inaturalist.org/photos/2024827/medium.JPG?1434820528				1	0	FALSE		Loch Lomond Guest House, Tarbet, Scotland	56.2068	-4.70979	18			FALSE			Argyll and Bute	United Kingdom	Ixodes ricinus	0	1	0	0
7749042	Sat Sep 02 2017 15:48:36 GMT+0100 (GMT+1)	2017-09-02	9	2017	2017-09-02 13:48:36 UTC	Amsterdam	353381	wildhamandpetersham	2017-09-02 14:57:12 UTC	2020-05-14 21:52:52 UTC	research	CC-BY-NC-ND	https://www.inaturalist.org/observations/7749042	https://static.inaturalist.org/photos/10173784/medium.jpg?1504364234			Swept from grassland in woodland clearing near a stream	1	0	FALSE	3	Richmond Park, Richmond, England, GB	51.4326	-0.292662	500			FALSE			Richmond upon Thames	United Kingdom	Ixodes ricinus	1	0	0	0
7966415	Sat Sep 16 2017 17:18:08 GMT+0100 (GMT+1)	2017-09-16	9	2017	2017-09-16 15:18:08 UTC	Amsterdam	353381	wildhamandpetersham	2017-09-17 19:52:20 UTC	2018-02-08 03:57:55 UTC	research	CC-BY-NC-ND	https://www.inaturalist.org/observations/7966415	https://static.inaturalist.org/photos/10527548/medium.jpg?1505678006			Swept from grassland	1	0	FALSE	3	TW10, Richmond, England, GB	51.4342	-0.322838	500			FALSE			Richmond upon Thames	United Kingdom	Ixodes ricinus	1	0	0	0
8057751	Sat Sep 23 2017 18:17:16 GMT+0100 (GMT+1)	2017-09-23	9	2017	2017-09-23 16:17:16 UTC	Amsterdam	353381	wildhamandpetersham	2017-09-23 18:43:05 UTC	2017-09-23 21:51:28 UTC	research	CC-BY-NC-ND	https://www.inaturalist.org/observations/8057751	https://static.inaturalist.org/photos/10676014/medium.jpg?1506192196			Swept from grassland/scrub at woodland edge	1	0	FALSE	3	TW10, Richmond, England, GB	51.442	-0.324067	500			FALSE			Richmond upon Thames	United Kingdom	Ixodes ricinus	0	1	0	0
9993148	2014/07/12 10:14 AM CEST	2014-07-12	7	2014	2014-07-12 08:14:00 UTC	Paris	464262	jeremybarker	2018-02-25 19:52:47 UTC	2018-02-26 05:20:44 UTC	research	CC-BY-NC	https://www.inaturalist.org/observations/9993148	https://static.inaturalist.org/photos/13736547/medium.jpeg?1519587372		Tick, Ixodes ricinus		1	0	FALSE		Devon, England, United Kingdom	50.6276	-3.8117				FALSE			Devon	United Kingdom	Ixodes ricinus	0	1	0	0
10973429	2018-04-15 6:32:16 pm BST	2018-04-15	4	2018	2018-04-15 17:32:16 UTC	Dublin	788236	jazblog	2018-04-15 18:45:23 UTC	2020-07-20 20:09:50 UTC	needs_id	CC-BY	https://www.inaturalist.org/observations/10973429	https://static.inaturalist.org/photos/18111245/medium.jpeg?1526549185				1	0	FALSE	2	Unnamed Road, United Kingdom	56.2389	-2.79436				FALSE	gps	gps	Fife	United Kingdom	Ixodes ricinus	0	1	0	0
11264249	Sat Apr 21 2018 14:19:08 GMT+0100 (GMT+1)	2018-04-21	4	2018	2018-04-21 12:19:08 UTC	Amsterdam	830427	thanatosdrive	2018-04-21 13:31:38 UTC	2020-05-14 21:04:35 UTC	needs_id		https://www.inaturalist.org/observations/11264249	https://static.inaturalist.org/photos/16008960/medium.jpg?1524317503			Started crawling on my leggings trying to bite the fabric, presumably looking for flesh üòñ	3	0	FALSE	3	9 Spencer Close, Chatham, England, GB	51.3492	0.528283	5			FALSE			Medway	United Kingdom	Ixodes (hex or frontails)	0	1	0	0
11265235	2018-04-21 2:47:58 pm BST	2018-04-21	4	2018	2018-04-21 13:47:58 UTC	Dublin	788236	jazblog	2018-04-21 14:01:03 UTC	2020-05-14 21:03:26 UTC	needs_id	CC-BY	https://www.inaturalist.org/observations/11265235	https://static.inaturalist.org/photos/16010961/medium.jpeg?1524319267				2	0	FALSE	2	Unnamed Road, United Kingdom	56.2389	-2.79436				FALSE	gps	gps	Fife	United Kingdom	Ixodes ricinus	0	1	0	0
11881675	2018-04-30 1:43:12 pm BST	2018-04-30	4	2018	2018-04-30 13:43:12 UTC	UTC	896368	michaeldavis	2018-04-30 15:01:44 UTC	2018-05-12 13:19:30 UTC	research		https://www.inaturalist.org/observations/11881675	https://static.inaturalist.org/photos/17007589/medium.jpg?1525100506				2	0	FALSE	2	Prior Woods Path, Bristol BS20 7UF, UK	51.4651	-2.73639	1032			FALSE	gps	gps	North Somerset	United Kingdom	Ixodes ricinus	0	0	1	0
12140183	Fri May 04 2018 20:13:48 GMT+0100 (GMT+1)	2018-05-04	5	2018	2018-05-04 18:13:48 UTC	Amsterdam	353381	wildhamandpetersham	2018-05-04 21:07:36 UTC	2018-05-05 13:51:35 UTC	research	CC-BY-NC-ND	https://www.inaturalist.org/observations/12140183	https://static.inaturalist.org/photos/17421505/medium.jpg?1525468077			Swept from grassland	1	0	FALSE	3	Riverside Drive, Richmond, England, GB	51.4344	-0.32012	10			FALSE			Richmond upon Thames	United Kingdom	Ixodes ricinus	1	0	0	0
12463896	Mon May 14 2018 20:08:22 GMT+0100 (GMT+1)	2018-05-14	5	2018	2018-05-14 18:08:22 UTC	Amsterdam	353381	wildhamandpetersham	2018-05-14 23:03:21 UTC	2018-05-14 23:34:51 UTC	research	CC-BY-NC-ND	https://www.inaturalist.org/observations/12463896	https://static.inaturalist.org/photos/17983169/medium.jpg?1526339003			Swept from grassland	1	0	FALSE	3	Riverside Drive, Richmond, England, GB	51.434	-0.320262	10			FALSE			Richmond upon Thames	United Kingdom	Ixodes ricinus	0	1	0	0
12464588	Mon May 14 2018 20:27:37 GMT+0100 (GMT+1)	2018-05-14	5	2018	2018-05-14 18:27:37 UTC	Amsterdam	353381	wildhamandpetersham	2018-05-14 23:27:21 UTC	2018-05-15 09:26:47 UTC	research	CC-BY-NC-ND	https://www.inaturalist.org/observations/12464588	https://static.inaturalist.org/photos/17984469/medium.jpg?1526340450				1	0	FALSE	3	Riverside Drive, Richmond, England, GB	51.4331	-0.319908	10			FALSE			Richmond upon Thames	United Kingdom	Ixodes ricinus	0	1	0	0
12673820	2018-05-21 1:14:39 pm BST	2018-05-21	5	2018	2018-05-21 13:14:39 UTC	UTC	815896	garyhiscox	2018-05-21 12:26:48 UTC	2019-01-25 23:41:51 UTC	research		https://www.inaturalist.org/observations/12673820	https://static.inaturalist.org/photos/18343370/medium.jpg?1526905610			I noticed this tick walking up my leg, it was quite happy to walk around and showed no sign biting me. We do get deer visiting the garden, could it be looking for them?	1	0	FALSE	2	3 Shockerwick Ln, Bathford, Bath BA1, UK	51.4072	-2.30295	258			FALSE	gps	gps	Bath and North East Somerset	United Kingdom	Ixodes ricinus	0	0	1	0
12967959	Wed May 30 2018 20:27:43 GMT+0100 (GMT+1)	2018-05-30	5	2018	2018-05-30 18:27:43 UTC	Amsterdam	353381	wildhamandpetersham	2018-05-30 23:47:10 UTC	2018-05-31 11:52:20 UTC	research	CC-BY-NC-ND	https://www.inaturalist.org/observations/12967959	https://static.inaturalist.org/photos/18853736/medium.jpg?1527724033			Swept from grassland	1	0	FALSE	3	Teddington, Teddington, England, GB	51.433	-0.32173	10			FALSE			Richmond upon Thames	United Kingdom	Ixodes ricinus	1	0	0	0
13387943	2018/06/13 8:21 AM BST	2018-06-13	6	2018	2018-06-13 07:21:00 UTC	Europe/London	399851	shawnodonnell	2018-06-13 07:53:13 UTC	2020-07-20 05:36:35 UTC	needs_id	CC-BY-NC	https://www.inaturalist.org/observations/13387943	https://static.inaturalist.org/photos/19634716/medium.jpeg?1528876042			Tweezed off of my inner thigh this morning (Wednesday) after a weekend of camping and hiking in Dartmoor (Co. Devon), near Okehampton (Sourton, to be more precise). While in Dartmoor over the weekend, noticed several very tiny, black-bodied, red-legged arachnids on my socks as well as exposed forearms when out hiking on the moor. They moved quite quickly. After viewing photos and reading articles…	3	0	FALSE		Belfast, Northern Ireland, GB	50.6942	-4.07584	173			FALSE			Sourton, near Okehampton, Devon	United Kingdom	Ixodes ricinus	0	0	1	0
15725160	Sat Aug 18 2018 14:45:01 GMT+0100 (GMT+1)	2018-08-18	8	2018	2018-08-18 12:45:01 UTC	Amsterdam	353381	wildhamandpetersham	2018-08-20 15:41:33 UTC	2018-08-20 23:18:29 UTC	research	CC-BY-NC-ND	https://www.inaturalist.org/observations/15725160	https://static.inaturalist.org/photos/23477517/medium.jpg?1534779701			Swept from grassland. London Natural History Society meeting	1	0	FALSE	3	Richmond Park, Richmond, England, GB	51.4396	-0.288103	5			FALSE			Richmond upon Thames	United Kingdom	Ixodes ricinus	0	1	0	0
15726258	Sat Aug 18 2018 13:59:53 GMT+0100 (GMT+1)	2018-08-18	8	2018	2018-08-18 11:59:53 UTC	Amsterdam	353381	wildhamandpetersham	2018-08-20 16:18:24 UTC	2020-03-13 10:35:49 UTC	research	CC-BY-NC-ND	https://www.inaturalist.org/observations/15726258	https://static.inaturalist.org/photos/23479713/medium.jpg?1534781908			Swept from rushes. London Natural History Society meeting	1	0	FALSE	3	Richmond Park, Richmond, England, GB	51.4435	-0.277147	5			FALSE			Richmond upon Thames	United Kingdom	Ixodes ricinus	1	0	0	0
15841911	Sat Aug 18 2018 12:22:10 GMT+0100 (GMT+1)	2018-08-18	8	2018	2018-08-18 10:22:10 UTC	Amsterdam	353381	wildhamandpetersham	2018-08-24 13:45:57 UTC	2018-08-25 13:52:07 UTC	research	CC-BY-NC-ND	https://www.inaturalist.org/observations/15841911	https://static.inaturalist.org/photos/23685691/medium.jpg?1535118368			Swept from grassland	1	0	FALSE	3	Richmond Park, Richmond, England, GB	51.4508	-0.281503	10			FALSE			Richmond upon Thames	United Kingdom	Ixodes ricinus	0	1	0	0
15873092	Sat Aug 18 2018 11:57:29 GMT+0100 (GMT+1)	2018-08-18	8	2018	2018-08-18 09:57:29 UTC	Amsterdam	353381	wildhamandpetersham	2018-08-25 13:47:24 UTC	2020-03-13 10:37:11 UTC	research	CC-BY-NC-ND	https://www.inaturalist.org/observations/15873092	https://static.inaturalist.org/photos/23735511/medium.jpg?1535204859			Swept from grassland	1	0	FALSE	3	Richmond Park, Richmond, England, GB	51.4521	-0.285222	10			FALSE			Richmond upon Thames	United Kingdom	Ixodes ricinus	1	0	0	0
15884817	Fri Aug 24 2018 21:58:03 GMT+0100 (GMT+1)	2018-08-24	8	2018	2018-08-24 19:58:03 UTC	Amsterdam	582320	calnat	2018-08-25 20:01:52 UTC	2020-05-16 07:30:30 UTC	needs_id		https://www.inaturalist.org/observations/15884817	https://static.inaturalist.org/photos/23755611/medium.jpg?1535227341			This dropped & moved or swelled quickly when I threw water on it.... if this will help ID it.	0	0	FALSE	3	Buckingham Street, Liverpool, England, GB	53.4236	-2.97802	10			FALSE			Merseyside	United Kingdom	not a tick	0	0	0	0
15933246	2018-08-27 3:10:12 AM GMT+01:00	2018-08-27	8	2018	2018-08-27 01:10:12 UTC	Amsterdam	164822	brynna	2018-08-27 02:12:08 UTC	2020-05-14 20:56:48 UTC	needs_id		https://www.inaturalist.org/observations/15933246	https://static.inaturalist.org/photos/23837864/medium.jpg?1535335931				2	0	FALSE	2	1 Academy Rd, Stirling FK8 1QT, UK	56.1192	-3.94127				FALSE	gps	gps	Stirling	United Kingdom	Ixodes ricinus	0	1	0	0
16065283	2018-08-31 10:30:00 am BST	2018-08-31	8	2018	2018-08-31 10:30:00 UTC	UTC	1175079	fearp29	2018-08-31 11:10:31 UTC	2020-05-14 20:56:26 UTC	needs_id	CC-BY-NC	https://www.inaturalist.org/observations/16065283	https://static.inaturalist.org/photos/24056135/medium.jpg?1535713834			Hitched a ride on my bag while I was walking through the woods, looks like a rotten corn kernel with legs at the front, about the same size as a corn kernel too.	1	0	FALSE	2	England, GB	51.2981	-2.90356	33	obscured		TRUE	gps	gps	North Somerset	United Kingdom	Ixodes ricinus	0	1	0	0
19196720	2017/06/06 2:50 PM PDT	2017-06-06	6	2017	2017-06-06 21:50:00 UTC	Pacific Time (US & Canada)	399851	shawnodonnell	2018-12-24 17:50:06 UTC	2020-05-14 20:55:50 UTC	needs_id	CC-BY-NC	https://www.inaturalist.org/observations/19196720	https://static.inaturalist.org/photos/29485549/medium.jpg?1545673729			Almost certainly picked this up at Box Hill, Surrey a couple of days prior	2	0	FALSE		Park Rd, Chiswick, London W4 3HP, UK	51.2515	-0.28425	176			FALSE			Box Hill, Surrey	United Kingdom	Ixodes ricinus	0	0	1	0
21987019	Thu Apr 04 2019 16:53:22 GMT+0100 (GMT+1)	2019-04-04	4	2019	2019-04-04 14:53:22 UTC	Amsterdam	736224	kirstymyron	2019-04-04 17:24:09 UTC	2019-05-29 01:19:44 UTC	research	CC-BY	https://www.inaturalist.org/observations/21987019	https://static.inaturalist.org/photos/34079409/medium.jpg?1554398653				1	0	FALSE	3	A9, Pitlochry, Scotland, GB	56.603	-3.62605	5			FALSE			Perthshire and Kinross	United Kingdom	Ixodes ricinus	0	1	0	0
23139191	2019-04-26 3:32:34 pm BST	2019-04-26	4	2019	2019-04-26 15:32:34 UTC	UTC	1666415	robpike	2019-04-26 14:43:24 UTC	2019-06-16 15:13:13 UTC	research	CC-BY-NC	https://www.inaturalist.org/observations/23139191	https://static.inaturalist.org/photos/35866928/medium.jpg?1556289809			Second image shows small male that was attempting to mate with the poisoned female attached to the recently treated dog.	1	0	FALSE	2	Unnamed Road, Newton Abbot TQ13 7UB, UK	50.5884	-3.8536	2789			FALSE	gps	gps	Devon	United Kingdom	Ixodes ricinus	1	2	0	0
23187649	2019/04/26 10:56 AM BST	2019-04-26	4	2019	2019-04-26 09:56:00 UTC	Edinburgh	599476	mikeq	2019-04-26 18:26:03 UTC	2020-03-13 10:35:22 UTC	research		https://www.inaturalist.org/observations/23187649	https://static.inaturalist.org/photos/35923329/medium.jpg?1556300901			Walking through Bracken, seen on trousers afterwards.	1	0	FALSE		Stirling, UK	56.2341	-4.28083				FALSE			Stirling	United Kingdom	Ixodes ricinus	1	0	0	0
23592923	2019-04-24 7:14:19 AM GMT+01:00	2019-04-24	4	2019	2019-04-24 05:14:19 UTC	Amsterdam	1688807	mohamedrbenkamardine	2019-04-28 09:06:07 UTC	2019-05-02 20:41:53 UTC	research		https://www.inaturalist.org/observations/23592923	https://static.inaturalist.org/photos/36530101/medium.jpg?1556442370			Photo ¬© Kamardine Mohamed	1	0	FALSE	2	Nightingale Valley Nature Reserve, Hill Lawn, Bristol BS4 4PH, Royaume-Uni	51.4413	-2.54755	17			FALSE	gps	gps	Bristol	United Kingdom	Ixodes ricinus	0	1	0	0
24589502	Sun May 05 2019 15:35:08 GMT+0100 (GMT+1)	2019-05-05	5	2019	2019-05-05 13:35:08 UTC	Amsterdam	1721434	stuartc1977	2019-05-05 14:36:26 UTC	2020-05-14 20:55:21 UTC	needs_id	CC-BY-NC	https://www.inaturalist.org/observations/24589502	https://static.inaturalist.org/photos/38023091/medium.jpg?1557066990				3	0	FALSE	3	23 Rook Way, Horsham, England, GB	51.0795	-0.308724	113			FALSE			West Sussex	United Kingdom	Ixodes ricinus	0	1	0	0
24667560	Mon May 06 2019 15:51:33 GMT+0100 (GMT+1)	2019-05-06	5	2019	2019-05-06 13:51:33 UTC	Amsterdam	1656926	dangarrett	2019-05-06 14:52:02 UTC	2020-05-14 20:54:21 UTC	needs_id	CC-BY-NC	https://www.inaturalist.org/observations/24667560	https://static.inaturalist.org/photos/38144619/medium.jpg?1557154327				3	0	FALSE	3	55 Coombe Road, Brighton, England, GB	50.8393	-0.116777	10			FALSE			Brighton and Hove	United Kingdom	Ixodidae potential H. punctata			0	0
25008768	Sun May 12 2019 14:25:26 GMT+0100 (GMT+1)	2019-05-12	5	2019	2019-05-12 12:25:26 UTC	Amsterdam	1118685	mikeyb	2019-05-12 17:55:17 UTC	2020-05-14 20:53:42 UTC	needs_id		https://www.inaturalist.org/observations/25008768	https://static.inaturalist.org/photos/38696221/medium.jpg?1557683720				2	0	FALSE	3	Stafford Road, Lichfield, England, GB	52.6994	-1.8542	16			FALSE			Staffordshire	United Kingdom	Ixodes	0	0	0	0
25566895	Wed May 22 2019 14:27:49 GMT+0100 (GMT+1)	2019-05-22	5	2019	2019-05-22 12:27:49 UTC	Amsterdam	1734406	kirsty_street99	2019-05-22 16:44:31 UTC	2020-05-15 13:51:35 UTC	needs_id	CC-BY-NC	https://www.inaturalist.org/observations/25566895	https://static.inaturalist.org/photos/39616834/medium.jpg?1558543497				2	0	FALSE	3	BB7, Clitheroe, England, GB	53.8973	-2.46421	5			FALSE			Lancashire	United Kingdom	Ixodes ricinus	0	1	0	0
25930144	Mon May 27 2019 19:51:50 GMT+0100 (GMT+1)	2019-05-27	5	2019	2019-05-27 17:51:50 UTC	Amsterdam	1799946	geoffer	2019-05-28 07:16:54 UTC	2020-05-14 20:52:38 UTC	needs_id	CC-BY-NC	https://www.inaturalist.org/observations/25930144	https://static.inaturalist.org/photos/40219716/medium.jpg?1559027834				3	1	FALSE	3	BA12, Warminster, England, GB	51.1772	-2.27165	8			FALSE			Wiltshire	United Kingdom	Ixodes ricinus	0	1	0	0
26511377	2019-06-06 8:40:25 pm BST	2019-06-06	6	2019	2019-06-06 20:40:25 UTC	UTC	1831576	rebecca501	2019-06-06 19:44:21 UTC	2020-05-14 20:51:37 UTC	research		https://www.inaturalist.org/observations/26511377	https://static.inaturalist.org/photos/41172597/medium.jpeg?1559850266				1	0	FALSE	2	North Somerset, England, GB	51.3089	-2.84137	4			FALSE	gps	gps	North Somerset	United Kingdom	Ixodes ricinus	0	1	0	0
26855938	2019/05/15 10:13 AM BST	2019-05-15	5	2019	2019-05-15 09:13:00 UTC	Edinburgh	1867027	teasleflower	2019-06-12 12:19:23 UTC	2020-05-10 21:04:08 UTC	needs_id	CC-BY-NC	https://www.inaturalist.org/observations/26855938	https://static.inaturalist.org/photos/41726574/medium.jpg?1560341825		ticks	Found in the grassy banks of Mount Caburn whilst searching for Burnt-tip Orchids	1	0	FALSE		East Sussex, UK	50.8652	0.0479601	31			FALSE			East Sussex	United Kingdom	Haemaphysalis punctata	0	1	0	0
27050450	2019-03-23 2:48:47 pm GMT	2019-03-23	3	2019	2019-03-23 14:48:47 UTC	UTC	1878934	llwyd	2019-06-15 21:59:10 UTC	2020-05-07 22:03:31 UTC	needs_id		https://www.inaturalist.org/observations/27050450	https://static.inaturalist.org/photos/42046755/medium.jpeg?1560635958			Contracted Lyme disease from said tick	1	0	FALSE	2	Capel Curig, Betws-y-Coed LL24 0EN, UK	53.1237	-3.90901	526			FALSE	gps	gps	Conwy	United Kingdom	Ixodes ricinus	0	0	1	0
27115428	Sun Jun 16 2019 22:37:32 GMT+0100 (GMT+1)	2019-06-16	6	2019	2019-06-16 20:37:32 UTC	Amsterdam	1400868	theycallmebrion	2019-06-16 21:44:00 UTC	2020-05-14 20:50:58 UTC	needs_id		https://www.inaturalist.org/observations/27115428	https://static.inaturalist.org/photos/42154026/medium.jpg?1560721447			Found on a domestic shorthair cat	1	0	FALSE	3	Devon, England, GB	50.5507	-3.80848	10	obscured		TRUE			Devon	United Kingdom	Ixodes ricinus	0	1	0	0
27170028	2019-06-17 8:25:18 pm BST	2019-06-17	6	2019	2019-06-17 20:25:18 UTC	UTC	1846202	niedrum	2019-06-17 19:33:21 UTC	2020-05-14 20:49:52 UTC	research		https://www.inaturalist.org/observations/27170028	https://static.inaturalist.org/photos/42245041/medium.jpeg?1560800007				1	0	FALSE	2	Easton, Winchester SO21 1EQ, UK	51.09	-1.27139				FALSE	gps	gps	Hampshire	United Kingdom	Ixodes ricinus	0	1	0	0
27366226	Fri Jun 21 2019 06:45:26 GMT+0100 (GMT+1)	2019-06-21	6	2019	2019-06-21 04:45:26 UTC	Amsterdam	657234	alembic	2019-06-21 05:46:24 UTC	2020-05-14 20:50:26 UTC	needs_id		https://www.inaturalist.org/observations/27366226	https://static.inaturalist.org/photos/42572551/medium.jpg?1561095986				1	0	FALSE	3	12A High Street, Yeovil, England, GB	50.9191	-2.68632	32			FALSE			Somerset	United Kingdom	Ixodes ricinus	0	1	0	0
27378227	2019-06-19 8:45:00 pm BST	2019-06-19	6	2019	2019-06-19 20:45:00 UTC	UTC	1744675	kd0137	2019-06-21 14:29:03 UTC	2020-05-14 20:48:54 UTC	needs_id	CC-BY-NC	https://www.inaturalist.org/observations/27378227	https://static.inaturalist.org/photos/42591989/medium.jpg?1561127349			In my arm	1	0	FALSE	2	G83 7AZ, UK	56.1668	-4.78647	175			FALSE	gps	gps	Argyll and Bute	United Kingdom	Ixodes ricinus	0	0	1	0
27421747	Sat Jun 22 2019 09:09:07 GMT+0100 (GMT+1)	2019-06-22	6	2019	2019-06-22 07:09:07 UTC	Amsterdam	1667057	chriscotton	2019-06-22 08:21:42 UTC	2020-05-01 16:53:11 UTC	needs_id		https://www.inaturalist.org/observations/27421747	https://static.inaturalist.org/photos/42666696/medium.jpg?1561191723			Is this a tick? It had bitten me on the leg but it came off easily and no blood when I crushed it after these pictures.	1	0	FALSE	3	Brecon Beacons National Park, Crickhowell, Wales, GB	51.8639	-3.23175	7			FALSE			Powys	United Kingdom	Ixodes ricinus	0	0	1	0
27495139	2019-06-23 1:02:40 pm BST	2019-06-23	6	2019	2019-06-23 13:02:40 UTC	UTC	1905078	jeffotterbeck	2019-06-23 12:08:20 UTC	2020-05-14 20:48:35 UTC	needs_id		https://www.inaturalist.org/observations/27495139	https://static.inaturalist.org/photos/42787417/medium.jpeg?1561291722				3	0	FALSE	2	Bristol BS16 1BQ, UK	51.4789	-2.56171	6			FALSE			Bristol	United Kingdom	Ixodes ricinus	0	0	1	0
27745674	2019-06-26 10:02:24 am BST	2019-06-26	6	2019	2019-06-26 10:02:24 UTC	UTC	1917624	chan666	2019-06-27 08:54:56 UTC	2020-05-14 20:59:23 UTC	needs_id		https://www.inaturalist.org/observations/27745674	https://static.inaturalist.org/photos/43202852/medium.jpeg?1561625700				2	1	FALSE	2	Poole BH14, UK	50.7247	-1.95779	19			FALSE	gps	gps	Poole	United Kingdom	Ixodes ricinus - repeated	0	1	0	0
27752506	2019-06-26 10:42:40 p.m. BST	2019-06-26	6	2019	2019-06-26 22:42:40 UTC	UTC	826550	bee-man	2019-06-27 13:41:59 UTC	2020-05-14 20:47:39 UTC	needs_id		https://www.inaturalist.org/observations/27752506	https://static.inaturalist.org/photos/43214211/medium.jpeg?1561642926			Bastard :)	3	0	FALSE	2	Wimborne BH21 4DZ, UK	50.8271	-2.0519	352			FALSE	gps	gps	Dorset	United Kingdom	Ixodes ricinus	0	1	0	0
27815224	Fri Jun 28 2019 17:07:11 GMT+0100 (GMT+1)	2019-06-28	6	2019	2019-06-28 15:07:11 UTC	Amsterdam	1748200	thrivebugman	2019-06-28 16:11:30 UTC	2020-05-10 16:43:36 UTC	needs_id		https://www.inaturalist.org/observations/27815224	https://static.inaturalist.org/photos/43317519/medium.jpg?1561738301				2	0	FALSE	3	Walmer Court Farm, 466 Dover Road, Deal, England, GB	51.1946	1.38512	83			FALSE			Kent	United Kingdom	Ixodes ricinus	0	0	1	0
27878094	2019-06-29 12:31:54 pm BST	2019-06-29	6	2019	2019-06-29 12:31:54 UTC	UTC	1625598	rdjay	2019-06-29 17:10:41 UTC	2020-05-14 20:46:17 UTC	needs_id		https://www.inaturalist.org/observations/27878094	https://static.inaturalist.org/photos/43419510/medium.jpeg?1561828275				2	0	FALSE	2	Langlees Community Woodland, Falkirk FK2 7UJ, United Kingdom	56.0224	-3.7722	22			FALSE	gps	gps	Falkirk	United Kingdom	Ixodes	0	1	0	0
28201477	2019/06/21 12:50 AM NZST	2019-06-21	6	2019	2019-06-20 12:50:00 UTC	Wellington	1305207	dave_holland	2019-07-04 22:54:12 UTC	2020-05-15 06:21:43 UTC	needs_id	CC-BY-NC	https://www.inaturalist.org/observations/28201477	https://static.inaturalist.org/photos/43944410/medium.jpeg?1562280299			tick on lizard	1	0	FALSE		Moray, UK	57.7132	-3.37904	122			FALSE			Moray	United Kingdom	Ixodes ricinus	0	0	1	0
28205857	2019/06/21 3:09 AM NZST	2019-06-21	6	2019	2019-06-20 15:09:00 UTC	Wellington	1305207	dave_holland	2019-07-05 00:13:34 UTC	2020-05-05 16:54:00 UTC	needs_id	CC-BY-NC	https://www.inaturalist.org/observations/28205857	https://static.inaturalist.org/photos/43950257/medium.jpeg?1562284539			on dead roe deer	1	0	FALSE		Moray, UK	57.6877	-3.46133	61			FALSE			Moray	United Kingdom	Ixodes ricinus	0	1	0	0
28205859	2019/06/21 3:09 AM NZST	2019-06-21	6	2019	2019-06-20 15:09:00 UTC	Wellington	1305207	dave_holland	2019-07-05 00:13:35 UTC	2020-05-05 16:53:36 UTC	needs_id	CC-BY-NC	https://www.inaturalist.org/observations/28205859	https://static.inaturalist.org/photos/43950273/medium.jpeg?1562284554			on dead roe deer	2	0	FALSE		Moray, UK	57.6877	-3.46133	61			FALSE			Moray	United Kingdom	Ixodes ricinus	0	1	0	0
29197784	Sat Jul 20 2019 21:54:11 GMT+0100 (GMT+1)	2019-07-20	7	2019	2019-07-20 19:54:11 UTC	Amsterdam	1527046	riverwandle	2019-07-20 20:54:45 UTC	2020-05-07 22:16:27 UTC	needs_id	CC-BY-NC	https://www.inaturalist.org/observations/29197784	https://static.inaturalist.org/photos/45556251/medium.jpg?1563656088				1	0	FALSE	3	4 Wickham Road, Bournemouth, England, GB	50.7302	-1.82932	10			FALSE			Bournemouth	United Kingdom	Ixodes ricinus	0	1	0	0
29212800	2019/07/04 2:56 AM EDT	2019-07-04	7	2019	2019-07-04 06:56:00 UTC	Eastern Time (US & Canada)	1800704	amymacpherson	2019-07-21 01:20:02 UTC	2020-05-07 22:15:07 UTC	research		https://www.inaturalist.org/observations/29212800	https://static.inaturalist.org/photos/45580862/medium.jpeg?1563671790			Partially engorged female found on shin, likely encountered in overgrown back garden.	1	0	FALSE		Edinburgh, UK	55.9463	-3.22107	16			FALSE			Edinburgh	United Kingdom	Ixodes ricinus	0	0	1	0
29323813	2019/07/16 11:42 AM BST	2019-07-16	7	2019	2019-07-16 10:42:00 UTC	Edinburgh	541065	whinaem	2019-07-22 16:31:47 UTC	2020-05-08 15:01:22 UTC	research	CC-BY-NC	https://www.inaturalist.org/observations/29323813	https://static.inaturalist.org/photos/45759258/medium.jpeg?1563813016			plenty of specimens in this forest	1	0	FALSE		Perth and Kinross, UK	56.3278	-3.51637	8			FALSE			Perthshire and Kinross	United Kingdom	Ixodes ricinus	1	0	0	0
29903082	2019-06-24 10:44:43 am BST	2019-06-24	6	2019	2019-06-24 10:44:43 UTC	UTC	1621571	froggly	2019-07-31 07:49:18 UTC	2020-05-07 22:13:50 UTC	needs_id	CC-BY-NC	https://www.inaturalist.org/observations/29903082	https://static.inaturalist.org/photos/46694764/medium.jpeg?1564559362			Maybe a hedgehog tick? They were on my cat.	1	0	FALSE	2	Manchester M20, UK	53.4206	-2.23				FALSE	gps	gps	Manchester	United Kingdom	Ixodes hexagonus	0	0	2	0
30352892	Wed Aug 07 2019 08:10:13 GMT+0200 (GMT+2)	2019-08-07	8	2019	2019-08-07 06:10:13 UTC	Africa/Johannesburg	1475038	kevinwoo10	2019-08-07 06:20:46 UTC	2020-05-07 22:09:18 UTC	needs_id	CC-BY-NC	https://www.inaturalist.org/observations/30352892	https://static.inaturalist.org/photos/47417540/medium.jpg?1565158847				1	0	FALSE	3	32 Old Bath Road, Reading, England, GB	51.4748	-0.887534	715			FALSE			Berkshire	United Kingdom	Ixodes ricinus	0	1	0	0
31084161	2019-08-18 7:10:54 pm BST	2019-08-18	8	2019	2019-08-18 19:10:54 UTC	UTC	815896	garyhiscox	2019-08-18 22:21:31 UTC	2020-05-10 05:43:24 UTC	needs_id		https://www.inaturalist.org/observations/31084161	https://static.inaturalist.org/photos/48613709/medium.jpeg?1566166914			Found in my upper leg in south Devon	1	0	FALSE	2	Bolberry Rd, Hope Cove, Kingsbridge TQ7 3HT, United Kingdom	50.241	-3.84719	20			FALSE			Devon	United Kingdom	Ixodes ricinus	0	0	1	0
31107114	2019-08-15	2019-08-15	8	2019		UTC	2138061	missduck	2019-08-19 07:50:15 UTC	2020-05-14 21:12:35 UTC	needs_id		https://www.inaturalist.org/observations/31107114	https://static.inaturalist.org/photos/48653869/medium.jpeg?1566201021			Lots around Chickens	0	0	FALSE	333	Devon	51.146	-3.87233				FALSE			Devon	United Kingdom	mite	0	0	0	0
31725648	2019-08-29 3:17:40 pm BST	2019-08-29	8	2019	2019-08-29 15:17:40 UTC	UTC	1969871	ben529	2019-08-29 14:18:43 UTC	2020-05-05 16:34:05 UTC	needs_id		https://www.inaturalist.org/observations/31725648	https://static.inaturalist.org/photos/49684021/medium.jpeg?1567088327			Found on dog	2	0	FALSE	2	Forwood Road, Birkenhead, Wirral CH62 7EW, UK	53.3278	-2.98009	8			FALSE			Halton	United Kingdom	Ixodes ricinus	0	1	0	0
31748883	2019/08/27 11:10 AM BST	2019-08-27	8	2019	2019-08-27 10:10:00 UTC	London	1662241	musso	2019-08-29 20:30:06 UTC	2020-05-10 16:48:32 UTC	needs_id	CC-BY-NC	https://www.inaturalist.org/observations/31748883	https://static.inaturalist.org/photos/49722502/medium.jpeg?1567109890				3	0	FALSE		Essex, UK	51.5547	0.817954				FALSE			Essex	United Kingdom	Ixodes ricinus	0	1	0	0
32148597	2019-09-05 7:37:23 am BST	2019-09-05	9	2019	2019-09-05 06:37:23 UTC	Edinburgh	1760506	mervyngreening	2019-09-05 06:51:30 UTC	2020-05-05 16:29:22 UTC	needs_id	CC-BY-NC	https://www.inaturalist.org/observations/32148597	https://static.inaturalist.org/photos/50396767/medium.jpeg?1567666292				1	0	FALSE	2	Portland DT5, UK	50.5197	-2.45111				FALSE	gps	gps	Dorset	United Kingdom	Ixodes	0	3	0	0
33359713	2019-09-18 6:58:49 PM GMT+01:00	2019-09-18	9	2019	2019-09-18 16:58:49 UTC	Amsterdam	2295223	basieslefthand	2019-09-25 06:50:16 UTC	2020-05-05 16:28:09 UTC	needs_id	CC-BY-NC	https://www.inaturalist.org/observations/33359713	https://static.inaturalist.org/photos/52390952/medium.jpg?1569394219			attached itself to me. currently feel as if i have symptoms of Lymes..	1	0	FALSE	2	Acharacle, UK	56.6848	-5.78468	526			FALSE	gps	gps	Highland	United Kingdom	Ixodes ricinus	0	0	1	0
33579696	2019-07-28 6:44:33 PM GMT+03:00	2019-07-28	7	2019	2019-07-28 15:44:33 UTC	Baghdad	2249583	marcokh	2019-09-29 08:51:08 UTC	2020-05-05 16:27:44 UTC	research	CC-BY-NC-SA	https://www.inaturalist.org/observations/33579696	https://static.inaturalist.org/photos/52752187/medium.jpg?1569747788				2	1	FALSE	2	Dunvegan, Isle of Skye IV55 8ZB, UK	57.3879	-6.58144	1407			FALSE	gps	gps	Highland	United Kingdom	Ixodes ricinus	0	1	0	0
33856614	2019-10-04 8:51:08 PM GMT+01:00	2019-10-04	10	2019	2019-10-04 18:51:08 UTC	Amsterdam	1487666	peterdevenport	2019-10-04 19:52:54 UTC	2020-05-14 21:13:50 UTC	needs_id	CC-BY-NC	https://www.inaturalist.org/observations/33856614	https://static.inaturalist.org/photos/53220128/medium.jpeg?1570218797				1	0	FALSE	2	Marlborough SN8 3HW, UK	51.4067	-1.70805	9			FALSE			Wiltshire	United Kingdom	Ixodes ricinus	0	1	0	0
34612638	2019-10-19 12:28:55 PM GMT+01:00	2019-10-19	10	2019	2019-10-19 10:28:55 UTC	Amsterdam	2169155	thomas754	2019-10-19 23:49:43 UTC	2020-05-05 16:26:28 UTC	research		https://www.inaturalist.org/observations/34612638	https://static.inaturalist.org/photos/54490275/medium.jpeg?1571529003			Adult Female	1	0	FALSE	2	Arrochar, UK	56.2324	-4.73852				FALSE	gps	gps	Argyll and Bute	United Kingdom	Ixodes ricinus	0	1	0	0
36131806	2019-09-19 10:34:17 AM GMT+01:00	2019-09-19	9	2019	2019-09-19 08:34:17 UTC	Amsterdam	1086302	natasha59	2019-11-27 15:47:19 UTC	2020-05-05 16:25:53 UTC	research		https://www.inaturalist.org/observations/36131806	https://static.inaturalist.org/photos/57078537/medium.jpeg?1574869647			Nymph	1	0	FALSE	2	Crom Estate - National Trust	54.1727	-7.42655	263			FALSE	gps	gps		United Kingdom	Ixodes ricinus	0	0	1	0
37706754	2020-01-18 12:53:45 PM GMT	2020-01-18	1	2020	2020-01-18 12:53:45 UTC	UTC	148719	davidstone	2020-01-18 12:54:08 UTC	2020-05-05 16:25:11 UTC	research		https://www.inaturalist.org/observations/37706754	https://static.inaturalist.org/photos/59831558/medium.jpeg?1579352053				2	0	FALSE	2	Glasgow G3, UK	55.8639	-4.29114	192			FALSE			Glasgow	United Kingdom	Ixodes ricinus	0	1	0	0
41483587	Sun Apr 05 2020 22:29:21 GMT+0100 (GMT+1)	2020-04-05	4	2020	2020-04-05 20:29:21 UTC	Amsterdam	893678	radeksturgolewski	2020-04-05 21:43:48 UTC	2020-05-07 22:11:57 UTC	needs_id		https://www.inaturalist.org/observations/41483587	https://static.inaturalist.org/photos/65811685/medium.jpg?1586123033				1	0	FALSE	3	Great Britain, Cambridge, England, GB	52.2409	0.0156333	10			FALSE			Cambridgeshire	United Kingdom	Ixodes frontalis	0	1	0	0
41483688	Sun Apr 05 2020 22:29:21 GMT+0100 (GMT+1)	2020-04-05	4	2020	2020-04-05 20:29:21 UTC	Amsterdam	893678	radeksturgolewski	2020-04-05 21:44:41 UTC	2020-05-05 16:24:05 UTC	needs_id		https://www.inaturalist.org/observations/41483688	https://static.inaturalist.org/photos/65811844/medium.jpg?1586123090				1	0	FALSE	3	Great Britain, Cambridge, England, GB	52.2409	0.0156333	10			FALSE			Cambridgeshire	United Kingdom	Ixodes frontalis - repeat	0	1	0	0
41555615	2020-04-03 3:00:00 PM GMT+01:00	2020-04-03	4	2020	2020-04-03 13:00:00 UTC	Amsterdam	2721618	oliverchambers	2020-04-06 20:38:54 UTC	2020-05-02 01:24:30 UTC	needs_id		https://www.inaturalist.org/observations/41555615	https://static.inaturalist.org/photos/65930966/medium.jpg?1586205537			Small, 8 legs. Hard shell?	1	0	FALSE	2	Brighton BN2, UK	50.8412	-0.0632455	120			FALSE	gps	gps	Brighton and Hove	United Kingdom	Haemaphysalis punctata	0	1	0	0
42007807	Sun Apr 12 2020 14:40:50 GMT+0100 (GMT+1)	2020-04-12	4	2020	2020-04-12 12:40:50 UTC	Amsterdam	1246122	lordofthelogos	2020-04-12 16:38:39 UTC	2020-05-05 16:21:38 UTC	needs_id		https://www.inaturalist.org/observations/42007807	https://static.inaturalist.org/photos/66670220/medium.jpg?1586709521				2	0	FALSE	3	Great Britain, Exeter, England, GB	50.7434	-3.50775	6			FALSE			Devon	United Kingdom	Ixodes ricinus - repeated	0	0	1	0
42235641	Mon Apr 13 2020 19:46:50 GMT+0100 (GMT+1)	2020-04-13	4	2020	2020-04-13 17:46:50 UTC	Amsterdam	1246122	lordofthelogos	2020-04-15 14:28:59 UTC	2020-05-05 16:20:45 UTC	research		https://www.inaturalist.org/observations/42235641	https://static.inaturalist.org/photos/67051064/medium.jpg?1586960943				1	0	FALSE	3	Great Britain, Exeter, England, GB	50.7408	-3.50549	6			FALSE			Devon	United Kingdom	Ixodes ricinus	0	1	0	0
42236044	Sun Apr 12 2020 14:41:08 GMT+0100 (GMT+1)	2020-04-12	4	2020	2020-04-12 12:41:08 UTC	Amsterdam	1246122	lordofthelogos	2020-04-15 14:35:13 UTC	2020-06-23 16:12:00 UTC	needs_id		https://www.inaturalist.org/observations/42236044	https://static.inaturalist.org/photos/67051569/medium.jpg?1586961316				1	0	FALSE	3	Great Britain, Exeter, England, GB	50.7434	-3.50777	6			FALSE			Devon	United Kingdom	Ixodes ricinus	0	0	1	0
42473116	2020/04/18 3:01 PM BST	2020-04-18	4	2020	2020-04-18 14:01:00 UTC	London	1236256	stevemcbill	2020-04-18 14:20:01 UTC	2020-05-05 17:19:17 UTC	needs_id	CC-BY	https://www.inaturalist.org/observations/42473116	https://static.inaturalist.org/photos/67439892/medium.jpg?1587219280			a tick on a female Greenfinch, just below the right-eye	0	0	FALSE		8 Millcroft Road, Woolton, Liverpool, Merseyside, UK	53.369	-2.85362				FALSE			Merseyside	United Kingdom	Ixodes frontalis	0	1	0	0
42585054	2020-04-19T18:15:08+01:00	2020-04-19	4	2020	2020-04-19 17:15:08 UTC	UTC	2776814	danielle_aylen	2020-04-19 17:16:11 UTC	2020-05-19 13:04:51 UTC	needs_id	CC-BY-NC	https://www.inaturalist.org/observations/42585054	https://static.inaturalist.org/photos/67622186/medium.jpeg?1587316575				0	0	FALSE	333	Towcester	52.1198	-0.986774	65			FALSE			Northamptonshire	United Kingdom	not a tick	0	0	0	0
42594741	2020-04-19 3:27:04 PM GMT+01:00	2020-04-19	4	2020	2020-04-19 13:27:04 UTC	Amsterdam	1706136	mkg733	2020-04-19 18:48:06 UTC	2020-05-05 16:17:23 UTC	needs_id	CC-BY-NC	https://www.inaturalist.org/observations/42594741	https://static.inaturalist.org/photos/67637486/medium.jpeg?1587322091			5 ticks on me whilst taking photos by the pond.	1	0	FALSE	2	Bristol BS11 0YS, UK	51.5021	-2.66959	19			FALSE	gps	gps	Bristol	United Kingdom	Ixodes ricinus	1	0	0	0
42782829	2020-04-21 8:17:16 PM GMT+01:00	2020-04-21	4	2020	2020-04-21 18:17:16 UTC	Amsterdam	2694124	natmoz	2020-04-21 19:59:06 UTC	2020-05-05 16:16:29 UTC	research		https://www.inaturalist.org/observations/42782829	https://static.inaturalist.org/photos/67944652/medium.jpeg?1587500271			Engorged	1	0	FALSE	2	England, GB	51.1901	-0.328414	33	obscured		TRUE	gps	gps	West Sussex	United Kingdom	Ixodes ricinus	0	1	0	0
42978953	2020/03/22 3:11 PM UTC	2020-03-22	3	2020		UTC	1616934	georgeantzmitchell	2020-04-23 18:48:59 UTC	2020-05-05 16:15:47 UTC	needs_id		https://www.inaturalist.org/observations/42978953	https://static.inaturalist.org/photos/68242509/medium.jpg?1587666788				1	0	FALSE		Cornwall, UK	50.5305	-4.21616	15			FALSE			Cornwall	United Kingdom	Ixodes ricinus	1	0	0	0
42978960	2020/04/04 5:54 PM UTC	2020-04-04	4	2020		UTC	1616934	georgeantzmitchell	2020-04-23 18:49:01 UTC	2020-05-13 14:09:44 UTC	research		https://www.inaturalist.org/observations/42978960	https://static.inaturalist.org/photos/68242550/medium.jpg?1587666808				2	0	FALSE		Cornwall, UK	50.531	-4.21649	15			FALSE			Cornwall	United Kingdom	Ixodes ricinus	1	1	0	0
43113182	Fri Apr 24 2020 17:45:14 GMT+0100 (GMT+1)	2020-04-24	4	2020	2020-04-24 15:45:14 UTC	Amsterdam	551754	dbiom	2020-04-24 16:48:35 UTC	2020-06-23 16:11:20 UTC	needs_id	CC-BY-NC	https://www.inaturalist.org/observations/43113182	https://static.inaturalist.org/photos/68443190/medium.jpg?1587746919				1	0	FALSE	3	Isle of Anglesey, Holyhead, Wales, GB	53.2617	-4.52449	59			FALSE			Anglesey	United Kingdom	Ixodes ricinus	0	1	0	0
43307833	Sat Apr 25 2020 13:46:56 GMT+0100 (GMT+1)	2020-04-25	4	2020	2020-04-25 11:46:56 UTC	Amsterdam	2840670	babanangu	2020-04-25 12:47:19 UTC	2020-05-07 22:06:48 UTC	research	CC-BY-NC	https://www.inaturalist.org/observations/43307833	https://static.inaturalist.org/photos/68735949/medium.jpg?1587818853				1	0	FALSE	3	Great Britain, Cheltenham, England, GB	51.876	-2.04723	5			FALSE			Gloucestershire	United Kingdom	Ixodes ricinus	0	0	1	0
43400281	Sat Apr 25 2020 15:02:58 GMT+0100 (GMT+1)	2020-04-25	4	2020	2020-04-25 13:02:58 UTC	Amsterdam	2440402	hullothere	2020-04-25 18:33:14 UTC	2020-05-05 16:12:45 UTC	needs_id	CC-BY-NC	https://www.inaturalist.org/observations/43400281	https://static.inaturalist.org/photos/68865595/medium.jpg?1587839599				1	0	FALSE	3	Great Britain, High Wycombe, England, GB	51.6598	-0.937483	10			FALSE			Oxfordshire	United Kingdom	Ixodes ricinus	0	0	1	0
43592984	Sun Apr 26 2020 13:04:26 GMT+0100 (GMT+1)	2020-04-26	4	2020	2020-04-26 11:04:26 UTC	Amsterdam	2849285	katjm1986	2020-04-26 12:06:49 UTC	2020-05-15 10:41:57 UTC	needs_id	CC-BY-NC	https://www.inaturalist.org/observations/43592984	https://static.inaturalist.org/photos/69159746/medium.jpg?1587902821				3	0	FALSE	3	Great Britain, Rye, England, GB	50.93	0.688407	8			FALSE			East Sussex	United Kingdom	Dermacentor?	1	0	0	0
44126747	2020/04/25 9:17 PM BST	2020-04-25	4	2020	2020-04-25 20:17:00 UTC	Edinburgh	2821648	crispin1	2020-04-28 14:46:27 UTC	2020-05-05 21:07:45 UTC	research	CC-BY-NC	https://www.inaturalist.org/observations/44126747	https://static.inaturalist.org/photos/69959461/medium.jpg?1588083465				1	0	FALSE		Kingston, Lewes BN7, UK	50.8603	-0.0240376	2			FALSE			East Sussex	United Kingdom	Haemaphysalis punctata	1	0	0	0
44380690	2020/04/25 2:32 PM BST	2020-04-25	4	2020	2020-04-25 13:32:00 UTC	Edinburgh	2720986	outshift	2020-04-30 16:41:57 UTC	2020-07-03 13:17:30 UTC	research	CC-BY-NC	https://www.inaturalist.org/observations/44380690	https://static.inaturalist.org/photos/70365883/medium.jpeg?1588264823				1	0	FALSE		Brighton, UK	50.8543	-0.113351	235			FALSE			Brighton and Hove	United Kingdom	Haemaphysalis punctata	0	1	0	0
45193886	2020-05-07T20:12:32+01:00	2020-05-07	5	2020	2020-05-07 19:12:32 UTC	UTC	2669617	magsie	2020-05-07 19:09:06 UTC	2020-05-07 22:05:11 UTC	needs_id	CC-BY-NC	https://www.inaturalist.org/observations/45193886	https://static.inaturalist.org/photos/71654147/medium.jpeg?1588878572				2	0	FALSE	333	Dorset	50.7437	-2.18168	2248			FALSE			Dorset	United Kingdom	Ixodes ricinus	0	1	0	0
45225638	2020-05-07 6:47:48 PM GMT+01:00	2020-05-07	5	2020	2020-05-07 16:47:48 UTC	Amsterdam	2687626	ks2020	2020-05-08 00:46:24 UTC	2020-05-14 20:43:27 UTC	needs_id	CC-BY-NC	https://www.inaturalist.org/observations/45225638	https://static.inaturalist.org/photos/71706135/medium.jpeg?1588898788				1	0	FALSE	2	Edington, Westbury BA13, UK	51.2753	-2.10906	22			FALSE	gps	gps	Wiltshire	United Kingdom	Ixodes ricinus	0	1	0	0
45263263	2019/08/28 6:29 PM UTC	2019-08-28	8	2019		UTC	2464414	mikebwd	2020-05-08 13:55:36 UTC	2020-05-15 10:26:08 UTC	research		https://www.inaturalist.org/observations/45263263	https://static.inaturalist.org/photos/71766205/medium.jpg?1588945615				1	0	FALSE		West Yorkshire, UK	53.912	-1.35918	61			FALSE			West Yorkshire	United Kingdom	Ixodes ricinus	0	1	0	0
45347097	2020-05-09 9:51:25 AM GMT+01:00	2020-05-09	5	2020	2020-05-09 07:51:25 UTC	Amsterdam	2931264	sue395	2020-05-09 09:19:37 UTC	2020-05-14 20:42:17 UTC	needs_id		https://www.inaturalist.org/observations/45347097	https://static.inaturalist.org/photos/71905944/medium.jpg?1589015981				1	0	FALSE	2	East Harlsey, Northallerton DL6 2DZ, UK	54.4049	-1.34553	22308			FALSE	gps	gps	North Yorkshire	United Kingdom	Ixodes ricinus	1	0	0	0
45364218	2020-05-09T15:07:52+01:00	2020-05-09	5	2020	2020-05-09 14:07:52 UTC	UTC	2916382	saccampbell	2020-05-09 14:08:10 UTC	2020-05-14 21:08:24 UTC	needs_id	CC-BY-NC	https://www.inaturalist.org/observations/45364218	https://static.inaturalist.org/photos/71932264/medium.jpeg?1589033295				0	0	FALSE	333	Belfast	54.5562	-5.96924	15			FALSE				United Kingdom	image unclear	0	0	0	0
45482099	2020/05/08 5:06 PM UTC	2020-05-08	5	2020		UTC	2826182	david_l_h	2020-05-10 14:53:52 UTC	2020-05-14 21:07:26 UTC	needs_id		https://www.inaturalist.org/observations/45482099	https://static.inaturalist.org/photos/72122921/medium.jpg?1589122189				1	0	FALSE		Fieldgrove House, Fieldgrove Ln, Bitton, Willsbridge, Bristol BS30 6HU, UK	51.4226	-2.47471	176			FALSE			South Gloucestershire	United Kingdom	Ixodes ricinus	0	1	0	0
46265932	2020-05-17 6:51:42 PM GMT+01:00	2020-05-17	5	2020	2020-05-17 16:51:42 UTC	Amsterdam	1886728	david2045	2020-05-17 17:54:08 UTC	2020-05-28 21:03:25 UTC	needs_id		https://www.inaturalist.org/observations/46265932	https://static.inaturalist.org/photos/73375491/medium.jpeg?1589738057				1	0	FALSE	2	England, GB	50.6063	-3.06588		obscured		TRUE	gps	gps	Devon	United Kingdom	Ixodes ricinus	0	1	0	0
46577114	2020-05-20 8:55:06 AM GMT+01:00	2020-05-20	5	2020	2020-05-20 06:55:06 UTC	Amsterdam	2933311	katebrocklebank	2020-05-20 07:57:43 UTC	2020-05-28 21:03:43 UTC	needs_id		https://www.inaturalist.org/observations/46577114	https://static.inaturalist.org/photos/73876073/medium.jpeg?1589961472				2	0	FALSE	2	St Matthias Church, Brighton BN1 6JJ, UK	50.8459	-0.135797	20			FALSE			Brighton and Hove	United Kingdom	Haemaphysalis punctata	0	1	0	0
47084719	Sun May 24 2020 09:27:18 GMT+0100 (GMT+1)	2020-05-24	5	2020	2020-05-24 07:27:18 UTC	Amsterdam	1473575	nobiscuits	2020-05-24 08:34:15 UTC	2020-06-07 13:33:28 UTC	needs_id	CC-BY-NC	https://www.inaturalist.org/observations/47084719	https://static.inaturalist.org/photos/74676257/medium.jpg?1590309320				1	0	FALSE	3	Great Britain, Newport, Wales, GB	52.0232	-4.89448	14			FALSE			Pembrokeshire	United Kingdom	Ixodes ricinus	0	1	0	0
47333918	2020-05-25 11:20:00 PM GMT+01:00	2020-05-25	5	2020	2020-05-25 21:20:00 UTC	Amsterdam	1808671	lukemoxham	2020-05-25 22:22:02 UTC	2020-06-23 16:09:47 UTC	needs_id	CC-BY-NC	https://www.inaturalist.org/observations/47333918	https://static.inaturalist.org/photos/75068798/medium.jpg?1590445327				1	0	FALSE	2	Thetford	52.4129	0.751657	8415			FALSE	gps	gps	Norfolk	United Kingdom	Ixodes ricinus	0	0	1	0
47857835	2020-05-30T17:08:59+01:00	2020-05-30	5	2020	2020-05-30 16:08:59 UTC	UTC	1773533	lauramushroom	2020-05-30 16:09:13 UTC	2020-06-22 20:41:50 UTC	needs_id	CC0	https://www.inaturalist.org/observations/47857835	https://static.inaturalist.org/photos/75916496/medium.jpeg?1590854956				1	0	FALSE	333	Isle of Anglesey	53.3753	-4.46295	15			FALSE			Anglesey	United Kingdom	Ixodes ricinus	0	0	1	0
47990605	2020-05-31T16:30:09+01:00	2020-05-31	5	2020	2020-05-31 15:30:09 UTC	UTC	2802938	harrietteroche	2020-05-31 15:30:54 UTC	2020-05-31 15:31:06 UTC	needs_id	CC-BY-NC	https://www.inaturalist.org/observations/47990605	https://static.inaturalist.org/photos/76128146/medium.jpeg?1590939063				0	0	FALSE	333	Plymouth	50.3914	-4.06914	4			FALSE			Plymouth	United Kingdom	image unclear	0	0	0	0
48122226	Thu May 28 2020 18:59:28 GMT+0100 (GMT+1)	2020-05-28	5	2020	2020-05-28 16:59:28 UTC	Amsterdam	2945686	koughti	2020-06-01 14:37:14 UTC	2020-06-19 21:26:43 UTC	research	CC-BY-NC	https://www.inaturalist.org/observations/48122226	https://static.inaturalist.org/photos/76341163/medium.jpg?1591022257				1	0	FALSE	3	Great Britain, Trowbridge, England, GB	51.3125	-2.22219	24			FALSE			Wiltshire	United Kingdom	Ixodes ricinus	0	0	1	0
48572908	Sat May 30 2020 17:34:15 GMT+0100 (GMT+1)	2020-05-30	5	2020	2020-05-30 15:34:15 UTC	Amsterdam	1685849	viviennetaylor	2020-06-05 19:52:36 UTC	2020-07-20 20:02:17 UTC	needs_id	CC-BY-NC	https://www.inaturalist.org/observations/48572908	https://static.inaturalist.org/photos/77078809/medium.jpg?1591386761				0	0	FALSE	3	Great Britain, Norwich, England, GB	52.5154	1.25008	5			FALSE			Norfolk	United Kingdom	not a tick	0	0	0	0
48817535	2020-06-07T19:51:03+01:00	2020-06-07	6	2020	2020-06-07 18:51:03 UTC	UTC	376858	harrymarshall	2020-06-07 18:59:27 UTC	2020-06-18 20:05:29 UTC	needs_id		https://www.inaturalist.org/observations/48817535	https://static.inaturalist.org/photos/77476004/medium.jpeg?1591556370				1	0	FALSE	333	Surrey	51.3184	-0.299227	18			FALSE			Surrey	United Kingdom	Ixodes ricinus	0	1	0	0
48887930	2020-06-08T08:44:51+01:00	2020-06-08	6	2020	2020-06-08 07:44:51 UTC	UTC	3014972	asmiz	2020-06-08 07:44:57 UTC	2020-06-18 20:04:20 UTC	needs_id	CC-BY-NC	https://www.inaturalist.org/observations/48887930	https://static.inaturalist.org/photos/77591838/medium.jpeg?1591602302				2	0	FALSE	333	Alton	51.1844	-0.981883	65			FALSE			Hampshire	United Kingdom	Ixodes ricinus	0	1	0	0
49210001	Wed Jun 10 2020 14:10:07 GMT+0100 (GMT+1)	2020-06-10	6	2020	2020-06-10 12:10:07 UTC	Amsterdam	3020117	beccix1982	2020-06-11 10:05:55 UTC	2020-06-18 22:19:05 UTC	needs_id	CC-BY-NC	https://www.inaturalist.org/observations/49210001	https://static.inaturalist.org/photos/78113710/medium.jpg?1591869960				1	0	FALSE	3	Great Britain, Corwen, Wales, GB	52.9799	-3.37389	470			FALSE			Denbighshire	United Kingdom	Ixodes ricinus	0	1	0	0
49246129	Thu Jun 11 2020 18:46:58 GMT+0100 (GMT+1)	2020-06-11	6	2020	2020-06-11 16:46:58 UTC	Amsterdam	2601150	a_rural_gardener	2020-06-11 17:56:47 UTC	2020-06-18 19:53:00 UTC	research	CC-BY-NC	https://www.inaturalist.org/observations/49246129	https://static.inaturalist.org/photos/78171127/medium.jpg?1591898215				1	0	FALSE	3	Fife, Scotland, GB	56.3775	-3.25119		obscured		TRUE			Fife	United Kingdom	Ixodes ricinus	1	0	0	0
49492048	Sat Jun 13 2020 11:52:40 GMT+0100 (GMT+1)	2020-06-13	6	2020	2020-06-13 09:52:40 UTC	Amsterdam	1551274	andrewmelton	2020-06-13 20:44:35 UTC	2020-06-18 20:30:16 UTC	research	CC-BY-NC	https://www.inaturalist.org/observations/49492048	https://static.inaturalist.org/photos/78566395/medium.jpg?1592081142				1	0	FALSE	3	Cairngorms National Park, Grantown-on-Spey, Scotland, GB	57.3221	-3.61198	349			FALSE			Highland	United Kingdom	Ixodes ricinus	0	1	0	0
49616137	Sat May 30 2020 11:34:46 GMT+0100 (GMT+1)	2020-05-30	5	2020	2020-05-30 09:34:46 UTC	Amsterdam	1575343	benpainter97	2020-06-14 18:38:06 UTC	2020-06-18 19:41:00 UTC	needs_id		https://www.inaturalist.org/observations/49616137	https://static.inaturalist.org/photos/78764514/medium.jpg?1592159894				1	0	FALSE	3	Great Britain, Stafford, England, GB	52.6827	-2.24398	28			FALSE			Staffordshire	United Kingdom	Ixodes hexagonus	0	1	0	0
49838332	2020-06-15 12:35:00 PM GMT+01:00	2020-06-15	6	2020	2020-06-15 10:35:00 UTC	Amsterdam	815896	garyhiscox	2020-06-16 14:36:23 UTC	2020-06-18 19:31:10 UTC	research		https://www.inaturalist.org/observations/49838332	https://static.inaturalist.org/photos/79128532/medium.jpeg?1592318191			Ouch	1	0	FALSE	2	Batheaston, Bath BA1 8EG, UK	51.4178	-2.30168	216			FALSE	gps	gps	South Gloucestershire	United Kingdom	Ixodes ricinus	0	0	1	0
50154675	Thu Jun 18 2020 23:11:59 GMT+0100 (GMT+1)	2020-06-18	6	2020	2020-06-18 21:11:59 UTC	Amsterdam	2747610	stephnie94	2020-06-19 14:49:25 UTC	2020-06-25 19:11:35 UTC	research	CC-BY-NC	https://www.inaturalist.org/observations/50154675	https://static.inaturalist.org/photos/80506950/medium.jpg?1592936987				1	0	FALSE	3	Great Britain, Dumbarton, Scotland, GB	55.9729	-4.58185	65			FALSE			West Dunbartonshire	United Kingdom	Ixodes ricinus	0	0	1	0
50187303	2020/05/25 6:21 PM BST	2020-05-25	5	2020	2020-05-25 17:21:00 UTC	London	1616934	georgeantzmitchell	2020-06-19 20:17:06 UTC	2020-06-19 21:09:19 UTC	research		https://www.inaturalist.org/observations/50187303	https://static.inaturalist.org/photos/79694771/medium.jpg?1592597772		arachnid, parisite, tick		1	0	FALSE		Devon, UK	50.5339	-4.20482	61			FALSE			Devon	United Kingdom	Ixodes ricinus	2	1	1	0
50304263	2020-06-20 7:38:58 PM GMT+01:00	2020-06-20	6	2020	2020-06-20 17:38:58 UTC	Amsterdam	3198417	gazzaandco	2020-06-20 18:41:49 UTC	2020-06-22 20:41:04 UTC	needs_id		https://www.inaturalist.org/observations/50304263	https://static.inaturalist.org/photos/79877107/medium.jpeg?1592678543			Found on dog this evening	1	0	FALSE	2	Goathland, Whitby YO22 5AR, UK	54.3896	-0.745652				FALSE	gps	gps	North Yorkshire	United Kingdom	Ixodes ricinus	0	1	0	0
50780317	2020-06-24 3:20:48 PM GMT+01:00	2020-06-24	6	2020	2020-06-24 13:20:48 UTC	Amsterdam	1649393	claire266	2020-06-24 15:35:12 UTC	2020-06-24 21:53:42 UTC	needs_id		https://www.inaturalist.org/observations/50780317	https://static.inaturalist.org/photos/80657911/medium.jpg?1593013560				1	0	FALSE	2	Crail, Anstruther KY10 3XH, UK	56.2747	-2.62464				FALSE	gps	gps	Fife	United Kingdom	Ixodes ricinus	0	1	0	0
50995076	2020-06-26 4:50:00 PM GMT+01:00	2020-06-26	6	2020	2020-06-26 14:50:00 UTC	Amsterdam	3120831	spoonerh	2020-06-26 15:50:42 UTC	2020-06-26 21:02:58 UTC	needs_id	CC-BY-NC	https://www.inaturalist.org/observations/50995076	https://static.inaturalist.org/photos/81016626/medium.jpg?1593192384				1	0	FALSE	2	Lochcarron	57.3977	-5.50308	2789			FALSE	gps	gps	Highland	United Kingdom	Ixodes ricinus	0	1	0	0
51116323	2020-06-25 4:50:23 PM GMT+01:00	2020-06-25	6	2020	2020-06-25 14:50:23 UTC	Amsterdam	3204557	msslryder	2020-06-27 17:12:24 UTC	2020-06-29 19:20:31 UTC	needs_id	CC-BY-NC	https://www.inaturalist.org/observations/51116323	https://static.inaturalist.org/photos/81409447/medium.jpeg?1593364026			Removed from one of our dogs, several hours after a walk	1	0	FALSE	2	Totley, Sheffield S17, UK	53.3137	-1.53496	94			FALSE	gps	gps	South Yorkshire	United Kingdom	Ixodes ricinus	0	1	0	0
51117140	2020-06-27 2:00:00 PM GMT+01:00	2020-06-27	6	2020	2020-06-27 12:00:00 UTC	Amsterdam	3120831	spoonerh	2020-06-27 17:19:55 UTC	2020-06-29 19:20:02 UTC	needs_id	CC-BY-NC	https://www.inaturalist.org/observations/51117140	https://static.inaturalist.org/photos/81198589/medium.jpeg?1593278415				1	0	FALSE	2	Achnashellach	57.4688	-5.32759	1395			FALSE	gps	gps	Highland	United Kingdom	Ixodes ricinus	1	0	0	0
51388844	2020-06-29 7:52:01 PM GMT+01:00	2020-06-29	6	2020	2020-06-29 17:52:01 UTC	Amsterdam	1881745	phlambler	2020-06-29 18:56:19 UTC	2020-07-05 09:10:08 UTC	research	CC-BY-NC	https://www.inaturalist.org/observations/51388844	https://static.inaturalist.org/photos/81641599/medium.jpg?1593456985				2	0	FALSE	2	Turners Nursery, Sevenoaks TN15 0RP, UK	51.2613	0.196337	60			FALSE	gps	gps	Kent	United Kingdom	Ixodes ricinus	0	1	0	0
51566450	2020-06-30 1:15:09 PM GMT+01:00	2020-06-30	6	2020	2020-06-30 11:15:09 UTC	Amsterdam	1760506	mervyngreening	2020-07-01 10:51:18 UTC	2020-07-10 11:44:00 UTC	research	CC-BY-NC	https://www.inaturalist.org/observations/51566450	https://static.inaturalist.org/photos/81939041/medium.jpeg?1593600685				2	0	FALSE	2	Gloucestershire, England, GB	51.7681	-2.215				FALSE	gps	gps	Gloucestershire	United Kingdom	Ixodes ricinus	0	1	0	0
51588067	Wed Jul 01 2020 16:23:12 GMT+0100 (GMT+1)	2020-07-01	7	2020	2020-07-01 14:23:12 UTC	Amsterdam	3065335	bishyb	2020-07-01 15:25:53 UTC	2020-07-07 20:25:43 UTC	research	CC-BY-NC	https://www.inaturalist.org/observations/51588067	https://static.inaturalist.org/photos/81974073/medium.jpg?1593617241				1	0	FALSE	3	Great Britain, Bromley, England, GB	51.3993	0.0165633	2139			FALSE			Bromley	United Kingdom	Ixodes ricinus	0	1	0	0
51612993	2020/07/01 2:29 PM BST	2020-07-01	7	2020	2020-07-01 13:29:00 UTC	Europe/London	2164172	calum11	2020-07-01 19:14:14 UTC	2020-07-07 20:50:56 UTC	needs_id	CC-BY	https://www.inaturalist.org/observations/51612993	https://static.inaturalist.org/photos/82005422/medium.jpeg?1593627626				0	0	FALSE		Warton, Carnforth, UK	54.1455	-2.77764	351			FALSE			Lancashire	United Kingdom	Ixodes ricinus	0	0	1	0
51811220	2020-07-03 5:57:12 PM GMT+01:00	2020-07-03	7	2020	2020-07-03 15:57:12 UTC	Amsterdam	1959645	iainritson	2020-07-03 17:02:00 UTC	2020-07-09 21:01:00 UTC	needs_id		https://www.inaturalist.org/observations/51811220	https://static.inaturalist.org/photos/82338875/medium.jpeg?1593795732				2	0	FALSE	2	Bradley Stoke, Bristol, UK	51.5322	-2.55499	17			FALSE	gps	gps	South Gloucestershire	United Kingdom	Ixodes	0	1	0	0
51879906	2020-07-04T08:36:08+01:00	2020-07-04	7	2020	2020-07-04 07:36:08 UTC	UTC	2904179	baronhawkey	2020-07-04 07:36:13 UTC	2020-07-13 21:49:47 UTC	needs_id	CC-BY-NC	https://www.inaturalist.org/observations/51879906	https://static.inaturalist.org/photos/82451231/medium.jpeg?1593848178				2	0	FALSE	333	Buckinghamshire	51.8198	-0.785633	15			FALSE			Buckinghamshire	United Kingdom	Ixodes ricinus	0	1	0	0
51898773	2020-07-04T14:27:00+01:00	2020-07-04	7	2020	2020-07-04 13:27:00 UTC	UTC	3206239	sills2m	2020-07-04 13:27:31 UTC	2020-07-04 13:27:40 UTC	needs_id	CC-BY-NC	https://www.inaturalist.org/observations/51898773	https://static.inaturalist.org/photos/82481258/medium.jpeg?1593869257				0	0	FALSE	333	Lincoln	53.269	-0.663561	65			FALSE			Lincolnshire	United Kingdom	image unclear	0	0	0	0
52134930	2016/07/03 12:21 PM BST	2016-07-03	7	2016	2016-07-03 11:21:00 UTC	Edinburgh	833850	rowanmcculloch	2020-07-06 11:40:52 UTC	2020-07-07 20:23:07 UTC	research	CC-BY-NC	https://www.inaturalist.org/observations/52134930	https://static.inaturalist.org/photos/82859182/medium.png?1594034982			Moved from iSpot.	1	0	FALSE		Ellary, Lochgilphead PA31 8PB, UK	55.9229	-5.62118	1215			FALSE			Argyll and Bute	United Kingdom	Ixodes ricinus	0	1	0	0
52697691	2012-05-23 08:57:18	2012-05-23	5	2012	2012-05-23 07:57:18 UTC	London	3916	sandy_rae	2020-07-11 17:01:29 UTC	2020-07-19 23:15:54 UTC	needs_id	CC-BY-SA	https://www.inaturalist.org/observations/52697691	https://static.inaturalist.org/photos/83787388/medium.jpg?1594486878		Arthropoda, Arachnida, Acari, Ixodida, Ixodidae, Ixodes, Ticks, insect photography, 23may12, Ixodes scapularis (Deer Tick)	Gosford Estate, East Lothian, Scotland.	3	0	FALSE		Gosford Ho, Scotland, United Kingdom	55.9998	-2.86726				FALSE			East Lothian	United Kingdom	Ixodes ricinus	0	1	0	0
52787533	Sun Jul 12 2020 12:05:55 GMT+0100 (GMT+1)	2020-07-12	7	2020	2020-07-12 10:05:55 UTC	Amsterdam	3316144	spartannumber7	2020-07-12 11:44:14 UTC	2020-07-13 21:46:27 UTC	needs_id	CC-BY-NC	https://www.inaturalist.org/observations/52787533	https://static.inaturalist.org/photos/83934519/medium.jpg?1594554258				0	0	FALSE	3	Hampshire, England, GB	50.882	-1.2528	5383			FALSE			Hampshire	United Kingdom	Ixodes ricinus	0	0	0	1
52799734	2019/08/10 6:49 AM BST	2019-08-10	8	2019	2019-08-10 05:49:00 UTC	London	54	vsmithuk	2020-07-12 13:59:03 UTC	2020-07-13 21:46:04 UTC	needs_id	CC0	https://www.inaturalist.org/observations/52799734	https://static.inaturalist.org/photos/83953999/medium.jpg?1594562300			Probably brought with me back from the Scottish highlands.	1	0	FALSE		London, UK	51.4393	0.0543639				FALSE			Greenwich	United Kingdom	Ixodes ricinus	0	0	1	0
52829026	2020-07-12T18:19:46+01:00	2020-07-12	7	2020	2020-07-12 17:19:46 UTC	UTC	3302572	brandonvidrine	2020-07-12 17:21:50 UTC	2020-07-13 21:45:15 UTC	needs_id		https://www.inaturalist.org/observations/52829026	https://static.inaturalist.org/photos/83999789/medium.jpeg?1594574737			Tick, hitched a ride on my dog from a walk in Sheets Heath, Brookwood.	1	0	FALSE	333	Brookwood	51.3072	-0.650065	106			FALSE			Surrey	United Kingdom	Ixodes ricinus	1	0	0	0
52955658	2020-07-13T17:59:08+01:00	2020-07-13	7	2020	2020-07-13 16:59:08 UTC	UTC	3302572	brandonvidrine	2020-07-13 17:00:07 UTC	2020-07-14 07:53:06 UTC	research		https://www.inaturalist.org/observations/52955658	https://static.inaturalist.org/photos/84208106/medium.jpeg?1594659610			From Sheets Heath, Brookwood UK.	1	0	FALSE	333	Brookwood	51.3044	-0.655166	86			FALSE			Surrey	United Kingdom	Ixodes ricinus	0	1	0	0
53244247	2020-04-25 10:17:03	2020-04-25	4	2020	2020-04-25 09:17:03 UTC	London	1006407	bazwal	2020-07-16 11:21:46 UTC	2020-07-16 21:31:04 UTC	research	CC0	https://www.inaturalist.org/observations/53244247	https://static.inaturalist.org/photos/84676270/medium.jpg?1594898505		101703000		1	0	FALSE	292	Whitehill Wood, Eridge	51.1033	0.240316	10			FALSE			East Sussex	United Kingdom	Ixodes ricinus	0	1	0	0
53755595	2020/07/20 11:13 AM BST	2020-07-20	7	2020	2020-07-20 10:13:00 UTC	Europe/London	2164172	calum11	2020-07-20 18:23:47 UTC	2020-07-20 20:06:04 UTC	needs_id	CC-BY	https://www.inaturalist.org/observations/53755595	https://static.inaturalist.org/photos/85506532/medium.jpeg?1595268368				0	0	FALSE		Cumbria, UK	54.1826	-2.68966	31			FALSE			Cumbria	United Kingdom	Ixodes ricinus	0	0	1	0
																																		20	77	29	2

## Sheet: 2. Minnesota ticks
id	observed_on_string	observed_on	month	year	time_observed_at	time_zone	user_id	user_login	created_at	updated_at	quality_grade	license	url	image_url	sound_url	tag_list	description	num_identification_agreements	num_identification_disagreements	captive_cultivated	oauth_application_id	place_guess	latitude	longitude	positional_accuracy	geoprivacy	coordinates_obscured	positioning_method	positioning_device	place_county_name	place_state_name	scientific_name
1397895	2015-04-15 15:32:00	2015-04-15	Apr	2015	2015-04-15 20:32:54 UTC	Central Time (US & Canada)	65504	scottking	2015-04-16 15:11:55 UTC	2020-07-14 16:32:00 UTC	research	CC-BY-NC	http://www.inaturalist.org/observations/1397895	https://static.inaturalist.org/photos/1728471/medium.jpg?1444346428			American Dog Tick Cannon River Wilderness Area (east unit) Northfield, Minnesota	2	0	FALSE		Minnesota, United States	44.3822	-93.2048			FALSE			Rice	Minnesota	Dermacentor variabilis
1496029	2015-05-16 9:43:05 AM CDT	2015-05-16	May	2015	2015-05-16 14:43:05 UTC	Central Time (US & Canada)	100019	mitchmoore	2015-05-16 15:56:37 UTC	2020-07-14 16:33:34 UTC	research	CC-BY-NC	http://www.inaturalist.org/observations/1496029	https://static.inaturalist.org/photos/1853102/medium.jpg?1431791824				2	0	FALSE	2	Itasca County, US-MN, US	47.2299	-93.5651			FALSE	gps	gps	Itasca	Minnesota	Ixodes scapularis
1496129	2015-05-16 9:47:47 AM CDT	2015-05-16	May	2015	2015-05-16 14:47:47 UTC	Central Time (US & Canada)	100020	icarly	2015-05-16 16:11:55 UTC	2020-07-14 16:34:00 UTC	research	CC-BY-NC	http://www.inaturalist.org/observations/1496129	https://static.inaturalist.org/photos/1853216/medium.jpg?1431792756				3	0	FALSE	2	Itasca County, US-MN, US	47.2297	-93.5658	9		FALSE	gps	gps	Itasca	Minnesota	Ixodes scapularis
1770578	2015-07-16 12:12:00	2015-07-16	July	2015	2015-07-16 17:12:04 UTC	Central Time (US & Canada)	115576	mjbach	2015-07-16 22:47:49 UTC	2020-07-14 16:34:19 UTC	research	CC-BY-NC	http://www.inaturalist.org/observations/1770578	https://static.inaturalist.org/photos/2141412/medium.JPG?1437087496				1	0	FALSE		Pope, Minnesota, United States	45.5398	-95.509			FALSE			Pope	Minnesota	Dermacentor variabilis
1802900	2015-07-25 11:59:55 AM CDT	2015-07-25	July	2015	2015-07-25 16:59:55 UTC	Central Time (US & Canada)	115015	mikesweet	2015-07-26 03:38:15 UTC	2020-07-14 16:35:50 UTC	research	CC-BY-NC	http://www.inaturalist.org/observations/1802900	https://static.inaturalist.org/photos/2184192/medium.jpg?1544409082				2	0	FALSE	2	Scott County, US-MN, US	44.7086	-93.338	3		FALSE	gps	gps	Scott	Minnesota	Dermacentor variabilis
1903546	Sat Aug 29 2015 10:50:19 GMT-0500 (CDT)	2015-08-29	Aug	2015	2015-08-29 15:50:19 UTC	Central Time (US & Canada)	75255	bpollack	2015-08-30 02:00:15 UTC	2020-07-14 16:35:40 UTC	research	CC-BY-NC	http://www.inaturalist.org/observations/1903546	https://static.inaturalist.org/photos/2323115/medium.jpg?1440900025				3	0	FALSE	3	1350 Flying Cloud Dr, Chanhassen, MN, US	44.8088	-93.5567	29		FALSE			Carver	Minnesota	Dermacentor variabilis
2396810	2015-04-25 15:13:00	2015-04-25	Apr	2015	2015-04-25 20:13:32 UTC	Central Time (US & Canada)	30627	riversedge	2015-11-18 19:58:58 UTC	2020-06-04 19:25:25 UTC	needs_id	CC-BY-NC	http://www.inaturalist.org/observations/2396810	https://static.inaturalist.org/photos/2671042/medium.JPG?1447876755				3	0	FALSE		Clearwater, Minnesota, United States	47.2148	-95.2396			FALSE			Clearwater	Minnesota	Dermacentor variabilis
2931577	2016-04-13 18:39:00	2016-04-13	Apr	2016	2016-04-13 23:39:02 UTC	Central Time (US & Canada)	199809	eknuth	2016-04-14 03:57:58 UTC	2020-07-14 16:36:38 UTC	research	CC-BY-NC	http://www.inaturalist.org/observations/2931577	https://static.inaturalist.org/photos/3359307/medium.jpg?1460606281			Adult female American dog tick ("wood tick") crawling up blue jeans.	2	0	FALSE		Rockville, Minnesota	45.4752	-94.3406	5		FALSE			Stearns	Minnesota	Dermacentor variabilis
3397916	2016-06-06 14:03:00	2016-06-06	Jun	2016	2016-06-06 19:03:00 UTC	Bogota	111581	jwalewski	2016-06-07 00:42:34 UTC	2020-07-14 16:37:30 UTC	research	CC-BY-NC	http://www.inaturalist.org/observations/3397916	https://static.inaturalist.org/photos/3931372/medium.jpg?1465259901				2	0	FALSE		Lake, Minnesota, United States	47.3912	-91.2054			FALSE			Lake	Minnesota	Ixodes scapularis
3397917	2016-06-06 14:03:00	2016-06-06	Jun	2016	2016-06-06 19:03:00 UTC	Bogota	111581	jwalewski	2016-06-07 00:42:35 UTC	2020-07-14 16:38:09 UTC	research	CC-BY-NC	http://www.inaturalist.org/observations/3397917	https://static.inaturalist.org/photos/3931373/medium.jpg?1465259903				2	0	FALSE		Lake, Minnesota, United States	47.3912	-91.2054			FALSE			Lake	Minnesota	Ixodes scapularis
3467501	Thu Jun 16 2016 13:22:56 GMT-0500 (CDT)	2016-06-16	Jun	2016	2016-06-16 18:22:56 UTC	Central Time (US & Canada)	258938	babydolli1101	2016-06-16 18:23:50 UTC	2020-07-14 16:38:51 UTC	research	CC-BY-NC	http://www.inaturalist.org/observations/3467501	https://static.inaturalist.org/photos/4027250/medium.jpg?1466101447				2	0	FALSE	3	Lake Elmo Regional Park, Lake Elmo, MN, US	44.9774	-92.9023	5		FALSE			Washington	Minnesota	Dermacentor variabilis
3478970	2016-06-15	2016-06-15	Jun	2016		Central Time (US & Canada)	261440	matt1234	2016-06-18 21:31:45 UTC	2020-07-14 16:39:28 UTC	research	CC-BY-NC	http://www.inaturalist.org/observations/3478970	https://static.inaturalist.org/photos/4044745/medium.JPG?1466285509				1	0	FALSE		Inver Grove Heights	44.848	-93.0427	9560		FALSE			Dakota	Minnesota	Dermacentor variabilis
5414754	2017/03/20 8:59 PM CDT	2017-03-20	Mar	2017	2017-03-21 01:59:00 UTC	Central Time (US & Canada)	199809	eknuth	2017-03-21 03:53:29 UTC	2020-07-14 16:40:52 UTC	research	CC-BY-NC	https://www.inaturalist.org/observations/5414754	https://static.inaturalist.org/photos/6656393/medium.jpg?1490067683			Adult male deer tick. Body 1/16 inch long. Shown in a dosage cup.	2	0	FALSE		Rockville, Minnesota	45.4756	-94.3468	10		FALSE			Stearns	Minnesota	Ixodes scapularis
5686319	2017-04-13	2017-04-13	Apr	2017		Central Time (US & Canada)	36326	rager001	2017-04-14 13:30:14 UTC	2020-07-14 16:42:59 UTC	research	CC-BY-NC	https://www.inaturalist.org/observations/5686319	https://static.inaturalist.org/photos/7042830/medium.jpeg?1492175784				2	0	FALSE		Lac Qui Parle County, MN, USA	45.0205	-95.8887	26		FALSE			Lac qui Parle	Minnesota	Dermacentor variabilis
5813007	2017/04/17 10:08 PM CDT	2017-04-17	Apr	2017	2017-04-18 03:08:00 UTC	Central Time (US & Canada)	199809	eknuth	2017-04-18 03:45:56 UTC	2020-07-14 16:43:45 UTC	research	CC-BY-NC	https://www.inaturalist.org/observations/5813007	https://static.inaturalist.org/photos/7227732/medium.jpg?1492486922			Adult female deer tick.	3	0	FALSE		St. Wendel Township, Minnesota	45.5963	-94.386			FALSE			Stearns	Minnesota	Ixodes scapularis
5839707	2017/04/17 8:28 AM CDT	2017-04-17	Apr	2017	2017-04-17 13:28:00 UTC	Central Time (US & Canada)	279148	shadoj	2017-04-19 01:26:18 UTC	2020-07-14 16:44:39 UTC	research	CC-BY-NC	https://www.inaturalist.org/observations/5839707	https://static.inaturalist.org/photos/7266204/medium.jpeg?1492565105			Female, I believe.	3	0	FALSE		Dakota County, MN, USA	44.544	-92.8058	48		FALSE			Dakota	Minnesota	Dermacentor variabilis
6011324	2017-04-29 2:19:45 PM CDT	2017-04-29	Apr	2017	2017-04-29 19:19:45 UTC	Central Time (US & Canada)	324514	nathancross	2017-04-29 19:21:41 UTC	2020-07-14 16:45:36 UTC	research	CC-BY-NC	https://www.inaturalist.org/observations/6011324	https://static.inaturalist.org/photos/7519866/medium.jpeg?1493493705				2	0	FALSE	2	Superior Hiking Trail Finland, MN 55603	47.4222	-91.1561	13		FALSE			Lake	Minnesota	Dermacentor variabilis
6034602	2017/04/30 7:43 PM CDT	2017-04-30	Apr	2017	2017-05-01 00:43:00 UTC	Central Time (US & Canada)	199809	eknuth	2017-05-01 05:58:22 UTC	2020-07-14 16:45:59 UTC	research	CC-BY-NC	https://www.inaturalist.org/observations/6034602	https://static.inaturalist.org/photos/7555687/medium.jpg?1493617780			Adult male wood tick.	2	0	FALSE		Huntersville State Forest, Minnesota	46.7649	-94.947	6		FALSE			Wadena	Minnesota	Dermacentor variabilis
6365320	2017-05-25 13:29:00	2017-05-25	May	2017	2017-05-25 18:29:39 UTC	Central Time (US & Canada)	65504	scottking	2017-05-26 04:12:45 UTC	2020-07-14 16:47:11 UTC	research	CC-BY-NC	https://www.inaturalist.org/observations/6365320	https://static.inaturalist.org/photos/8029601/medium.jpg?1495771975		Ixodidae, Ticks, Dermacentor variabilis	American Dog Tick Boyd Sartell WMA Shieldsville, Minnesota	2	0	FALSE		Minnesota, United States	44.3499	-93.4608			FALSE			Rice	Minnesota	Dermacentor variabilis
6471550	2017-06-02 4:22:15 PM CDT	2017-06-02	Jun	2017	2017-06-02 21:22:15 UTC	Central Time (US & Canada)	472924	quietforest	2017-06-02 21:25:32 UTC	2020-07-14 16:47:41 UTC	research	CC-BY-NC	https://www.inaturalist.org/observations/6471550	https://static.inaturalist.org/photos/8183385/medium.jpeg?1496438738				2	0	FALSE	2	12301 9th Street Court North Lake Elmo, MN 55042	44.9599	-92.858	20		FALSE			Washington	Minnesota	Dermacentor variabilis
6658344	2017/06/14 1:43 PM CDT	2017-06-14	Jun	2017	2017-06-14 18:43:00 UTC	Central Time (US & Canada)	111581	jwalewski	2017-06-14 20:15:28 UTC	2020-07-14 16:48:07 UTC	research	CC-BY-NC	https://www.inaturalist.org/observations/6658344	https://static.inaturalist.org/photos/8435403/medium.jpg?1497471186				3	0	FALSE		Lake County, MN, USA	47.4195	-91.0972			FALSE			Lake	Minnesota	Dermacentor variabilis
6723323	Mon Jun 19 2017 18:30:26 GMT-0500 (CDT)	2017-06-19	Jun	2017	2017-06-19 23:30:26 UTC	Central Time (US & Canada)	488787	esagor	2017-06-20 00:06:02 UTC	2020-07-14 16:57:52 UTC	research	CC-BY-NC	https://www.inaturalist.org/observations/6723323	https://static.inaturalist.org/photos/8534070/medium.jpg?1497917170			Female.	3	0	FALSE	3	Superior National Forest, Northeast St. Louis, MN, US	47.9988	-91.9173			FALSE			Saint Louis	Minnesota	Dermacentor variabilis
6734232	Tue Jun 20 2017 15:23:54 GMT-0500 (CDT)	2017-06-20	Jun	2017	2017-06-20 20:23:54 UTC	Central Time (US & Canada)	488787	esagor	2017-06-20 20:24:09 UTC	2020-07-14 16:58:42 UTC	research	CC-BY-NC	https://www.inaturalist.org/observations/6734232	https://static.inaturalist.org/photos/8550279/medium.jpg?1497990255				2	0	FALSE	3	55720, Cloquet, MN, US	46.7046	-92.5251	10		FALSE			Carlton	Minnesota	Dermacentor variabilis
6898335	Sun Jul 02 2017 17:59:05 GMT-0500 (CDT)	2017-07-02	July	2017	2017-07-02 22:59:05 UTC	Central Time (US & Canada)	491170	blazeclaw	2017-07-03 04:45:39 UTC	2020-07-14 17:01:17 UTC	research		https://www.inaturalist.org/observations/6898335	https://static.inaturalist.org/photos/8802981/medium.jpg?1499057148				1	0	FALSE	3	31998 County Highway 115, Maine, MN, US	46.4273	-95.8279			FALSE			Otter Tail	Minnesota	Dermacentor variabilis
6903212	Mon Jul 03 2017 10:52:56 GMT-0500 (CDT)	2017-07-03	July	2017	2017-07-03 15:52:56 UTC	Central Time (US & Canada)	491170	blazeclaw	2017-07-03 16:25:37 UTC	2020-06-19 21:06:35 UTC	needs_id		https://www.inaturalist.org/observations/6903212	https://static.inaturalist.org/photos/8810547/medium.jpg?1499099212				2	0	FALSE	3	31998 County Highway 115, Maine, MN, US	46.4273	-95.8283			FALSE			Otter Tail	Minnesota	Dermacentor variabilis
6924293	Tue Jul 04 2017 19:40:05 GMT-0500 (CDT)	2017-07-04	July	2017	2017-07-05 00:40:05 UTC	Central Time (US & Canada)	491170	blazeclaw	2017-07-05 01:18:47 UTC	2020-07-14 17:02:45 UTC	research		https://www.inaturalist.org/observations/6924293	https://static.inaturalist.org/photos/8843485/medium.jpg?1499217538				2	0	FALSE	3	31998 County Highway 115, Maine, MN, US	46.4275	-95.8277			FALSE			Otter Tail	Minnesota	Dermacentor variabilis
6981265	Thu Jul 06 2017 23:02:32 GMT-0500 (CDT)	2017-07-06	July	2017	2017-07-07 04:02:32 UTC	Central Time (US & Canada)	491170	blazeclaw	2017-07-09 16:41:56 UTC	2020-07-14 17:04:30 UTC	research		https://www.inaturalist.org/observations/6981265	https://static.inaturalist.org/photos/8934931/medium.jpg?1499618529				2	0	FALSE	3	31998 County Highway 115, Maine, MN, US	46.4275	-95.8278			FALSE			Otter Tail	Minnesota	Dermacentor variabilis
8686065	2011/04/30 12:04 PM CDT	2011-04-30	Apr	2011	2011-04-30 17:04:00 UTC	Central Time (US & Canada)	265027	gordon_dietzman	2017-11-04 23:21:26 UTC	2020-05-05 19:06:03 UTC	needs_id		https://www.inaturalist.org/observations/8686065	https://static.inaturalist.org/photos/11640423/medium.jpg?1509837521		Arachnids, Minnesota, Ticks, Mississippi National River and Recreation Area, dog tick		5	0	FALSE		Inver Grove Heights, MN, USA	44.8108	-93.0259	353		FALSE			Dakota	Minnesota	Ixodes scapularis
8864210	2012/05/01 3:37 PM CDT	2012-05-01	May	2012	2012-05-01 20:37:00 UTC	Central Time (US & Canada)	529560	sgoodchild	2017-11-19 20:04:31 UTC	2020-07-14 17:12:33 UTC	research	CC-BY-NC	https://www.inaturalist.org/observations/8864210	https://static.inaturalist.org/photos/11916543/medium.jpeg?1511120215				2	0	FALSE		Becker County, MN, USA	46.7993	-96.1211	224		FALSE			Becker	Minnesota	Dermacentor variabilis
8947745	2013/07/28 6:07 PM CDT	2013-07-28	July	2013	2013-07-28 23:07:00 UTC	Central Time (US & Canada)	529560	sgoodchild	2017-11-27 01:12:19 UTC	2020-07-14 17:13:24 UTC	research	CC-BY-NC	https://www.inaturalist.org/observations/8947745	https://static.inaturalist.org/photos/12056712/medium.jpeg?1511743016		fig lake		2	0	FALSE		Becker County, MN, USA	46.7992	-96.1217	149		FALSE			Becker	Minnesota	Dermacentor variabilis
9140416	2011-06-01 6:50:52 PM EDT	2011-06-01	Jun	2011	2011-06-01 22:50:52 UTC	Eastern Time (US & Canada)	703773	lincolndurey	2017-12-13 02:11:59 UTC	2020-07-14 17:15:06 UTC	research		https://www.inaturalist.org/observations/9140416	https://static.inaturalist.org/photos/12355943/medium.jpg?1513131131			Border Route Trail, MN	2	0	FALSE	2	East Cook, MN, USA	48.0757	-90.236	2064		FALSE	gps	gps	Cook	Minnesota	Dermacentor variabilis
9441894	2011/05/21 9:35 PM CDT	2011-05-21	May	2011	2011-05-22 02:35:00 UTC	Central Time (US & Canada)	265027	gordon_dietzman	2018-01-11 21:27:51 UTC	2020-07-14 17:17:26 UTC	research		https://www.inaturalist.org/observations/9441894	https://static.inaturalist.org/photos/12837667/medium.jpg?1515706017		Arachnids, Minnesota, Ramsey County, Ticks		2	0	FALSE		Roseville, MN 55113, USA	45.0028	-93.121	61		FALSE			Ramsey	Minnesota	Dermacentor variabilis
11330398	2015/05/10 3:47 AM UTC	2015-05-10	May	2015		UTC	862438	oviscanadensis_connerties	2018-04-22 19:13:30 UTC	2020-07-14 17:54:32 UTC	research		https://www.inaturalist.org/observations/11330398	https://static.inaturalist.org/photos/16134948/medium.jpeg?1524424348		Eagles Nest, Nisswa, MN		2	0	FALSE		Pine River, MN, USA	46.7242	-94.4102	22538		FALSE			Cass	Minnesota	Dermacentor variabilis
11369192	Mon Apr 23 2018 13:52:35 GMT-0500 (CDT)	2018-04-23	Apr	2018	2018-04-23 18:52:35 UTC	Central Time (US & Canada)	226624	aheathco	2018-04-23 18:53:14 UTC	2020-07-14 17:55:27 UTC	research	CC-BY-NC	https://www.inaturalist.org/observations/11369192	https://static.inaturalist.org/photos/16200870/medium.jpg?1524509598				2	0	FALSE	3	16910 152nd St N, Marine On Saint Croix, MN, US	45.1711	-92.762	10		FALSE			Washington	Minnesota	Dermacentor variabilis
11627459	2018-04-28 10:55:44 AM CDT	2018-04-28	Apr	2018	2018-04-28 15:55:44 UTC	Central Time (US & Canada)	918083	mntami	2018-04-28 16:59:01 UTC	2020-07-08 19:31:50 UTC	needs_id	CC-BY-NC	https://www.inaturalist.org/observations/11627459	https://static.inaturalist.org/photos/16610424/medium.jpg?1524934745			Think it's only fitting my 1st observation for this challenge, bright and early this morning, was a tick.	2	0	FALSE	2	2845 Stagecoach Trail S, Afton, MN 55001, USA	44.9071	-92.7833	44028		FALSE	gps	gps	Washington	Minnesota	Ixodidae
11879534	2018-04-29 9:39:20 AM CDT	2018-04-29	Apr	2018	2018-04-29 14:39:20 UTC	Central Time (US & Canada)	254480	bogwalker	2018-04-30 14:40:34 UTC	2020-07-14 17:57:07 UTC	research	CC-BY-NC	https://www.inaturalist.org/observations/11879534	https://static.inaturalist.org/photos/17004564/medium.jpeg?1525099250			Nymph. Body excluding head, was 2 mm. Taken through microscope.	1	0	FALSE	2	Stony River Township, MN, USA	47.773	-91.6599	2752		FALSE	gps	gps	Lake	Minnesota	Ixodes scapularis
12070518	2018-04-29 10:30:00	2018-04-29	Apr	2018	2018-04-29 15:30:00 UTC	Bogota	470911	margiemenzies	2018-05-03 01:18:44 UTC	2018-05-03 02:26:29 UTC	research		https://www.inaturalist.org/observations/12070518	https://static.inaturalist.org/photos/17309477/medium.jpeg?1525310297				1	0	FALSE		Park Point, Duluth, MN 55802, USA	46.7317	-92.0514	15		FALSE			Saint Louis	Minnesota	Ixodes scapularis
12132383	2018-05-04 11:26:08 AM CDT	2018-05-04	May	2018	2018-05-04 16:26:08 UTC	Central Time (US & Canada)	118621	shendriks	2018-05-04 16:36:39 UTC	2020-07-14 17:59:12 UTC	research	CC-BY-NC	https://www.inaturalist.org/observations/12132383	https://static.inaturalist.org/photos/17408715/medium.jpeg?1525451804				1	0	FALSE	2	36 Reservation Ave, Pipestone, MN 56164, USA	44.0109	-96.3268			FALSE	gps	gps	Pipestone	Minnesota	Dermacentor variabilis
12246912	Mon May 07 2018 17:04:28 GMT-0500 (CDT)	2018-05-07	May	2018	2018-05-07 22:04:28 UTC	Central Time (US & Canada)	945102	torpidporpoise	2018-05-07 22:17:27 UTC	2020-07-14 18:01:23 UTC	research		https://www.inaturalist.org/observations/12246912	https://static.inaturalist.org/photos/17605296/medium.jpg?1525731452				2	0	FALSE	3	7448 Nordberg Rd, Duluth, MN, US	47.0453	-92.1785	41		FALSE			Saint Louis	Minnesota	Dermacentor variabilis
12246995	2018-05-07 9:14:48 am GMT-05:00	2018-05-07	May	2018	2018-05-07 04:14:48 UTC	Ekaterinburg	615408	whistle	2018-05-07 22:20:27 UTC	2020-07-14 18:02:38 UTC	research	CC-BY-NC	https://www.inaturalist.org/observations/12246995	https://static.inaturalist.org/photos/17605462/medium.jpeg?1525731629				2	0	FALSE	2	6282 Cranberry Rd, Finland, MN 55603, USA	47.3922	-91.2049	688		FALSE	gps	gps	Lake	Minnesota	Ixodes scapularis
12307139	Wed May 09 2018 17:28:38 GMT-0500 (CDT)	2018-05-09	May	2018	2018-05-09 22:28:38 UTC	Central Time (US & Canada)	889815	sophia_w	2018-05-09 22:36:11 UTC	2020-07-14 19:14:55 UTC	research		https://www.inaturalist.org/observations/12307139	https://static.inaturalist.org/photos/17708671/medium.jpg?1525905382				2	0	FALSE	3	654 Ironwood Cir, Lino Lakes, MN, US	45.1394	-93.1097	75		FALSE			Anoka	Minnesota	Dermacentor variabilis
12437908	Sun May 13 2018 11:31:44 GMT-0500 (CDT)	2018-05-13	May	2018	2018-05-13 16:31:44 UTC	Central Time (US & Canada)	614425	ebaumann	2018-05-14 02:23:02 UTC	2020-07-14 19:17:13 UTC	research	CC-BY-NC	https://www.inaturalist.org/observations/12437908	https://static.inaturalist.org/photos/17938161/medium.jpg?1526264584				3	0	FALSE	3	6201‚Äì6299 Cranberry Rd, Silver Bay, MN, US	47.3817	-91.1972	65		FALSE			Lake	Minnesota	Dermacentor variabilis
12457107	Mon May 14 2018 14:09:19 GMT-0500 (CDT)	2018-05-14	May	2018	2018-05-14 19:09:19 UTC	Central Time (US & Canada)	961882	kirstenglader	2018-05-14 19:09:21 UTC	2020-07-14 19:17:34 UTC	research		https://www.inaturalist.org/observations/12457107	https://static.inaturalist.org/photos/17971833/medium.jpg?1526324975				3	0	FALSE	3	Carlton County, US-MN, US	46.6545	-92.3517	8		FALSE			Carlton	Minnesota	Dermacentor variabilis
12461269	Mon May 14 2018 11:01:25 GMT-0500 (CDT)	2018-05-14	May	2018	2018-05-14 16:01:25 UTC	Central Time (US & Canada)	322268	hedstrom	2018-05-14 21:29:56 UTC	2020-07-14 19:17:56 UTC	research	CC-BY-NC	https://www.inaturalist.org/observations/12461269	https://static.inaturalist.org/photos/17978513/medium.jpg?1526333397				2	0	FALSE	3	6282 Cranberry Rd, Silver Bay, MN, US	47.3811	-91.1963	5		FALSE			Lake	Minnesota	Dermacentor variabilis
12461847	2018-05-14 11:01:45 am GMT-05:00	2018-05-14	May	2018	2018-05-14 06:01:45 UTC	Ekaterinburg	615408	whistle	2018-05-14 21:49:58 UTC	2020-07-14 19:18:17 UTC	research	CC-BY-NC	https://www.inaturalist.org/observations/12461847	https://static.inaturalist.org/photos/17979502/medium.jpeg?1526334600				2	0	FALSE	2	6282 Cranberry Rd, Finland, MN 55603, USA	47.3813	-91.196	344		FALSE	gps	gps	Lake	Minnesota	Dermacentor variabilis
12578823	2018/05/18 9:53 AM CDT	2018-05-18	May	2018	2018-05-18 14:53:00 UTC	Central Time (US & Canada)	111581	jwalewski	2018-05-18 16:46:28 UTC	2020-07-14 19:18:37 UTC	research	CC-BY-NC	https://www.inaturalist.org/observations/12578823	https://static.inaturalist.org/photos/18177859/medium.jpg?1526661940				3	0	FALSE		Lake County, MN, USA	47.419	-91.0938			FALSE			Lake	Minnesota	Dermacentor variabilis
12613297	2018-05-19 12:07:08 PM CDT	2018-05-19	May	2018	2018-05-19 17:07:08 UTC	Central Time (US & Canada)	254480	bogwalker	2018-05-19 19:33:56 UTC	2020-07-14 19:18:53 UTC	research	CC-BY-NC	https://www.inaturalist.org/observations/12613297	https://static.inaturalist.org/photos/18238625/medium.jpeg?1526758461				2	0	FALSE	2	Fall Lake Township, MN, USA	47.8197	-91.7825			FALSE	gps	gps	Lake	Minnesota	Dermacentor variabilis
12623775	2018/05/19 12:53 PM CDT	2018-05-19	May	2018	2018-05-19 17:53:00 UTC	Central Time (US & Canada)	38872	troendlecathy	2018-05-20 01:03:31 UTC	2020-05-05 19:07:01 UTC	research		https://www.inaturalist.org/observations/12623775	https://static.inaturalist.org/photos/18256896/medium.jpg?1526777707				2	0	FALSE		cragun's resort	46.3925	-94.3731	31		FALSE			Cass	Minnesota	Dermacentor variabilis
12635529	2018-05-19 11:49:53 am GMT-05:00	2018-05-19	May	2018	2018-05-19 06:49:53 UTC	Ekaterinburg	615408	whistle	2018-05-20 12:14:05 UTC	2020-07-14 19:19:24 UTC	research	CC-BY-NC	https://www.inaturalist.org/observations/12635529	https://static.inaturalist.org/photos/18277392/medium.jpeg?1526818447				2	0	FALSE	2	6282 Cranberry Rd, Finland, MN 55603, USA	47.3826	-91.1936	50		FALSE			Lake	Minnesota	Dermacentor variabilis
12727944	2018-05-22 4:23:49 PM CDT	2018-05-22	May	2018	2018-05-22 21:23:49 UTC	Central Time (US & Canada)	36326	rager001	2018-05-23 01:45:35 UTC	2020-07-14 19:19:40 UTC	research	CC-BY-NC	https://www.inaturalist.org/observations/12727944	https://static.inaturalist.org/photos/18434751/medium.jpeg?1527039951				1	0	FALSE	2	Chippewa County, US-MN, US	45.0241	-95.8688			FALSE	gps	gps	Chippewa	Minnesota	Dermacentor variabilis
12880324	2018/05/27 6:22 PM CDT	2018-05-27	May	2018	2018-05-27 23:22:00 UTC	Central Time (US & Canada)	370976	rjstenseng	2018-05-28 02:22:00 UTC	2020-07-14 19:20:08 UTC	research	CC-BY-NC	https://www.inaturalist.org/observations/12880324	https://static.inaturalist.org/photos/18699041/medium.jpg?1527474077				2	0	FALSE		St Louis County, MN, USA	47.0447	-92.1846	8		FALSE			Saint Louis	Minnesota	Dermacentor variabilis
12983769	Thu May 31 2018 10:56:20 GMT-0500 (CDT)	2018-05-31	May	2018	2018-05-31 15:56:20 UTC	Central Time (US & Canada)	609957	jenna_arv	2018-05-31 15:57:19 UTC	2020-07-14 19:20:28 UTC	research	CC0	https://www.inaturalist.org/observations/12983769	https://static.inaturalist.org/photos/18881800/medium.jpg?1527782242				3	0	FALSE	3	Silver Bay, MN, Silver Bay, MN, US	47.3862	-91.19	8		FALSE			Lake	Minnesota	Dermacentor variabilis
13021837	2018/06/01 10:07 AM CDT	2018-06-01	Jun	2018	2018-06-01 15:07:00 UTC	Central Time (US & Canada)	381055	gori88lla	2018-06-01 21:55:24 UTC	2020-07-14 19:20:44 UTC	research	CC-BY-NC	https://www.inaturalist.org/observations/13021837	https://static.inaturalist.org/photos/18947715/medium.jpeg?1527890100				2	0	FALSE		Hubbard County, MN, USA	47.1774	-94.7604	488		FALSE			Hubbard	Minnesota	Dermacentor variabilis
13048504	2018-06-02 11:38:25 AM CDT	2018-06-02	Jun	2018	2018-06-02 16:38:25 UTC	Central Time (US & Canada)	68452	gamelaner	2018-06-02 18:50:49 UTC	2020-07-14 19:21:04 UTC	research	CC-BY-NC-SA	https://www.inaturalist.org/observations/13048504	https://static.inaturalist.org/photos/18994928/medium.jpeg?1527965453				2	0	FALSE	2	11310 Panama Ave S, Hastings, MN 55033, USA	44.7851	-92.8024			FALSE	gps	gps	Washington	Minnesota	Dermacentor variabilis
13097053	2018/06/02 5:20 PM CDT	2018-06-02	Jun	2018	2018-06-02 22:20:00 UTC	Central Time (US & Canada)	381055	gori88lla	2018-06-04 00:14:39 UTC	2020-07-14 19:21:59 UTC	research	CC-BY-NC	https://www.inaturalist.org/observations/13097053	https://static.inaturalist.org/photos/19082679/medium.jpeg?1528071260				2	0	FALSE		Hubbard County, MN, USA	47.1668	-94.8894	1953		FALSE			Hubbard	Minnesota	Ixodes scapularis
13121090	Mon Jun 04 2018 12:42:01 GMT-0500 (CDT)	2018-06-04	Jun	2018	2018-06-04 17:42:01 UTC	Central Time (US & Canada)	1006168	ninajohnnyp	2018-06-04 19:31:59 UTC	2020-07-14 19:22:17 UTC	research		https://www.inaturalist.org/observations/13121090	https://static.inaturalist.org/photos/19127440/medium.jpg?1528140722				2	0	FALSE	3	Washington County, US-MN, US	45.0003	-92.893	789		FALSE			Washington	Minnesota	Dermacentor variabilis
13197220	2018-06-06 10:19:21 AM CDT	2018-06-06	Jun	2018	2018-06-06 15:19:21 UTC	Central Time (US & Canada)	994775	luke78	2018-06-07 03:56:39 UTC	2020-07-14 19:22:37 UTC	research		https://www.inaturalist.org/observations/13197220	https://static.inaturalist.org/photos/19293405/medium.jpeg?1528343801				2	0	FALSE	2	2660 Fawn Lake Dr NE, Bethel, MN 55005, USA	45.4012	-93.2006	13		FALSE			Anoka	Minnesota	Dermacentor variabilis
13432750	Thu Jun 14 2018 15:42:09 GMT-0500 (CDT)	2018-06-14	Jun	2018	2018-06-14 20:42:09 UTC	Central Time (US & Canada)	862438	oviscanadensis_connerties	2018-06-14 20:59:15 UTC	2020-07-14 19:23:03 UTC	research		https://www.inaturalist.org/observations/13432750	https://static.inaturalist.org/photos/19711671/medium.jpg?1529009966				2	0	FALSE	3	26044 Oak Ln, Nisswa, MN, US	46.5305	-94.2944	5		FALSE			Crow Wing	Minnesota	Dermacentor variabilis
13491931	Thu Jun 14 2018 13:59:06 GMT-0500 (CDT)	2018-06-14	Jun	2018	2018-06-14 18:59:06 UTC	Central Time (US & Canada)	862438	oviscanadensis_connerties	2018-06-16 21:03:07 UTC	2020-07-14 19:23:17 UTC	research		https://www.inaturalist.org/observations/13491931	https://static.inaturalist.org/photos/19814598/medium.jpg?1529182991				2	0	FALSE	3	Paul Bunyan Trl, Nisswa, MN, US	46.5324	-94.2985	5		FALSE			Crow Wing	Minnesota	Dermacentor variabilis
13532518	2018-06-09 9:08:32 AM EDT	2018-06-09	Jun	2018	2018-06-09 13:08:32 UTC	Eastern Time (US & Canada)	703773	lincolndurey	2018-06-17 22:59:19 UTC	2020-07-14 19:23:34 UTC	research		https://www.inaturalist.org/observations/13532518	https://static.inaturalist.org/photos/19887502/medium.jpg?1529276363			BWCA https://www.inaturalist.org/calendar/lincolndurey/2018/6/9	2	0	FALSE	2	East Cook, MN, USA	48.0535	-90.3507	516		FALSE	gps	gps	Cook	Minnesota	Dermacentor variabilis
13588499	2018-06-19 12:42:01 PM CDT	2018-06-19	Jun	2018	2018-06-19 17:42:01 UTC	Central Time (US & Canada)	1027577	damoncooper	2018-06-19 19:37:27 UTC	2020-07-14 19:24:03 UTC	research		https://www.inaturalist.org/observations/13588499	https://static.inaturalist.org/photos/19987412/medium.jpeg?1529437050				2	0	FALSE	2	Park Preserve Rd, Rogers, MN 55374, USA	45.185	-93.6397			FALSE	gps	gps	Hennepin	Minnesota	Dermacentor variabilis
13689752	2018/06/22 9:24 PM CDT	2018-06-22	Jun	2018	2018-06-23 02:24:00 UTC	Central Time (US & Canada)	38872	troendlecathy	2018-06-23 02:57:21 UTC	2020-07-14 19:24:20 UTC	research		https://www.inaturalist.org/observations/13689752	https://static.inaturalist.org/photos/20163106/medium.jpg?1529721353				2	0	FALSE		Maplewood, MN, USA	44.8961	-93.0038	15		FALSE			Ramsey	Minnesota	Dermacentor variabilis
13825554	2018-06-27 2:26:01 AM CDT	2018-06-27	Jun	2018	2018-06-27 07:26:01 UTC	Central Time (US & Canada)	987298	alexpeichel	2018-06-27 07:28:07 UTC	2020-07-14 19:24:48 UTC	research	CC0	https://www.inaturalist.org/observations/13825554	https://static.inaturalist.org/photos/20400048/medium.jpeg?1530084491				2	0	FALSE	2	Hunters Park, Duluth, MN, USA	46.8336	-92.0862	1835		FALSE	gps	gps	Saint Louis	Minnesota	Dermacentor variabilis
13833804	Wed Jun 27 2018 12:08:54 GMT-0500 (CDT)	2018-06-27	Jun	2018	2018-06-27 17:08:54 UTC	Central Time (US & Canada)	692893	kristenmanion	2018-06-27 17:09:33 UTC	2020-07-14 19:25:07 UTC	research	CC-BY-NC	https://www.inaturalist.org/observations/13833804	https://static.inaturalist.org/photos/20414397/medium.jpg?1530119378				1	0	FALSE	3	6565 Tower Rd SW, Hoffman, MN, US	45.8348	-95.7226	10		FALSE			Douglas	Minnesota	Dermacentor variabilis
14484651	Wed Jul 18 2018 12:42:31 GMT-0500 (CDT)	2018-07-18	July	2018	2018-07-18 17:42:31 UTC	Central Time (US & Canada)	546986	kurtmead	2018-07-18 17:50:51 UTC	2020-07-14 19:25:26 UTC	research		https://www.inaturalist.org/observations/14484651	https://static.inaturalist.org/photos/21561940/medium.jpg?1531936259				3	0	FALSE	3	Lake County, US-MN, US	47.3883	-91.2036	5		FALSE			Lake	Minnesota	Dermacentor variabilis
16310319	Sun Jun 18 2017 08:24:26 GMT-0500 (CDT)	2017-06-18	Jun	2017	2017-06-18 13:24:26 UTC	Central Time (US & Canada)	1185721	wilywill	2018-09-08 05:38:36 UTC	2020-07-14 19:25:46 UTC	research		https://www.inaturalist.org/observations/16310319	https://static.inaturalist.org/photos/24501891/medium.jpg?1536385118				2	0	FALSE	3	949 Isackson Rd, Two Harbors, MN, US	46.9988	-91.7328	4369		FALSE			Lake	Minnesota	Dermacentor variabilis
17248004	2018/10/06 3:59 PM CDT	2018-10-06	Oct	2018	2018-10-06 20:59:00 UTC	Central Time (US & Canada)	444305	nordic	2018-10-06 16:06:23 UTC	2020-07-14 19:26:13 UTC	research		https://www.inaturalist.org/observations/17248004	https://static.inaturalist.org/photos/26158503/medium.jpg?1538841705				2	0	FALSE		Marshall County, MN, USA	48.3259	-96.2664	15		FALSE			Marshall	Minnesota	Dermacentor variabilis
17498726	Sun Oct 14 2018 10:49:13 GMT-0500 (CDT)	2018-10-14	Oct	2018	2018-10-14 15:49:13 UTC	Central Time (US & Canada)	223513	mplumbo	2018-10-14 15:49:21 UTC	2020-07-14 19:26:35 UTC	research	CC-BY-NC	https://www.inaturalist.org/observations/17498726	https://static.inaturalist.org/photos/26621078/medium.jpg?1539532166				2	0	FALSE	3	Natural Historic Area, East Bethel, MN, US	45.4021	-93.1995	5		FALSE			Anoka	Minnesota	Ixodes scapularis
22711552	Fri Apr 19 2019 11:43:55 GMT-0500 (CDT)	2019-04-19	Apr	2019	2019-04-19 11:43:55 UTC	UTC	1592673	noahjohnson13	2019-04-19 16:46:41 UTC	2020-06-04 18:49:00 UTC	needs_id	CC-BY-NC	https://www.inaturalist.org/observations/22711552	https://static.inaturalist.org/photos/35193695/medium.jpg?1555692468				2	0	FALSE	3	Minnesota, US	45.8595	-95.7752	30	obscured	TRUE			Grant	Minnesota	Ixodes scapularis
22969989	Tue Apr 23 2019 16:36:43 GMT-0500 (CDT)	2019-04-23	Apr	2019	2019-04-23 21:36:43 UTC	Central Time (US & Canada)	188597	gonodactylus	2019-04-23 23:29:15 UTC	2020-07-14 19:27:02 UTC	research	CC-BY-NC	https://www.inaturalist.org/observations/22969989	https://static.inaturalist.org/photos/35605684/medium.jpg?1556062159				2	0	FALSE	3	1 N College St, Northfield, MN, US	44.4656	-93.1537	19		FALSE			Rice	Minnesota	Dermacentor variabilis
24060533	Mon Apr 29 2019 18:03:18 GMT-0500 (CDT)	2019-04-29	Apr	2019	2019-04-29 23:03:18 UTC	Central Time (US & Canada)	345892	meganmaye	2019-04-29 23:20:39 UTC	2020-07-14 19:27:22 UTC	research	CC-BY-NC	https://www.inaturalist.org/observations/24060533	https://static.inaturalist.org/photos/37209997/medium.jpg?1556580071			Found attached at home later, marked area where likely picked it up.	3	0	FALSE	3	Bunker Hills Regional Park, Andover, MN, US	45.2131	-93.2767	307		FALSE			Anoka	Minnesota	Dermacentor variabilis
24390599	2019/04/28 1:50 AM CDT	2019-04-28	Apr	2019	2019-04-28 06:50:00 UTC	Central Time (US & Canada)	1340929	annmcpete	2019-05-02 19:20:31 UTC	2020-07-14 19:27:54 UTC	needs_id	CC-BY-NC	https://www.inaturalist.org/observations/24390599	https://static.inaturalist.org/photos/37708633/medium.jpeg?1556822496		McPetes	Acquired while searching for critters. About 4 mm.	1	0	FALSE		21699 County Rd 77, Wabasha, MN 55981, USA	44.3978	-92.1011	170		FALSE			Wabasha	Minnesota	Ixodes scapularis
24390619	2019/05/01 3:36 AM CDT	2019-05-01	May	2019	2019-05-01 08:36:00 UTC	Central Time (US & Canada)	1340929	annmcpete	2019-05-02 19:20:41 UTC	2020-07-14 19:28:16 UTC	research	CC-BY-NC	https://www.inaturalist.org/observations/24390619	https://static.inaturalist.org/photos/37709283/medium.jpeg?1556822853		McPetes	Acquired while searching for critters. About 4 mm.	2	0	FALSE		21699 County Rd 77, Wabasha, MN 55981, USA	44.3978	-92.1011	170		FALSE			Wabasha	Minnesota	Ixodes scapularis
24390649	2019/04/28 2:46 AM CDT	2019-04-28	Apr	2019	2019-04-28 07:46:00 UTC	Central Time (US & Canada)	1340929	annmcpete	2019-05-02 19:20:50 UTC	2020-07-14 19:28:32 UTC	research	CC-BY-NC	https://www.inaturalist.org/observations/24390649	https://static.inaturalist.org/photos/37711774/medium.jpeg?1556824304		McPetes	Full adult size. It was in last year's plant matter at the edge of our pond.	3	0	FALSE		21699 County Rd 77, Wabasha, MN 55981, USA	44.3978	-92.1011	170		FALSE			Wabasha	Minnesota	Dermacentor variabilis
24663053	2019-05-05 4:30:08 p. m. CDT	2019-05-05	May	2019	2019-05-06 02:30:08 UTC	Hawaii	1183723	stepanni	2019-05-06 13:34:32 UTC	2020-07-14 19:28:56 UTC	research	CC-BY-NC	https://www.inaturalist.org/observations/24663053	https://static.inaturalist.org/photos/38137695/medium.jpeg?1557149675				3	0	FALSE	2	596 164th St S, Glyndon, MN 56547, EE. UU.	46.8668	-96.4498			FALSE	gps	gps	Clay	Minnesota	Dermacentor variabilis
24749827	Tue May 07 2019 10:28:53 GMT-0500 (CDT)	2019-05-07	May	2019	2019-05-07 10:28:53 UTC	UTC	1175157	edelfosse	2019-05-07 20:45:58 UTC	2020-07-14 19:29:15 UTC	research		https://www.inaturalist.org/observations/24749827	https://static.inaturalist.org/photos/38274126/medium.jpg?1557261961				3	0	FALSE	3	Silver Bay, Silver Bay, MN, US	47.3864	-91.1961	5		FALSE			Lake	Minnesota	Ixodes scapularis
24968684	2019-05-06 1:49:07 PM CDT	2019-05-06	May	2019	2019-05-06 18:49:07 UTC	Central Time (US & Canada)	1056080	csledge	2019-05-12 00:21:40 UTC	2020-07-14 19:29:32 UTC	research	CC-BY-NC	https://www.inaturalist.org/observations/24968684	https://static.inaturalist.org/photos/38629586/medium.jpg?1557620505				2	0	FALSE	2	18170 Clayton Ave, Rosemount, MN 55068, USA	44.6847	-93.0399	10		FALSE			Dakota	Minnesota	Dermacentor variabilis
25060233	2019-05-13 9:47:57 AM CDT	2019-05-13	May	2019	2019-05-13 19:47:57 UTC	Hawaii	1173895	guidingguida	2019-05-13 15:02:18 UTC	2020-07-14 19:29:53 UTC	research	CC0	https://www.inaturalist.org/observations/25060233	https://static.inaturalist.org/photos/38780164/medium.jpeg?1557759739				2	0	FALSE	2	Cranberry Rd, Finland, MN 55603, USA	47.3803	-91.1918			FALSE	gps	gps	Lake	Minnesota	Dermacentor variabilis
25069635	Mon May 13 2019 09:47:15 GMT-0500 (CDT)	2019-05-13	May	2019	2019-05-13 14:47:15 UTC	Central Time (US & Canada)	613740	rsarette	2019-05-13 18:37:54 UTC	2020-07-14 19:30:10 UTC	research	CC-BY-NC	https://www.inaturalist.org/observations/25069635	https://static.inaturalist.org/photos/38795551/medium.jpg?1557772675				2	0	FALSE	3	Silver Bay, Silver Bay, MN, US	47.3803	-91.1917	8		FALSE			Lake	Minnesota	Dermacentor variabilis
25104148	2019-05-14 7:02:03 AM CDT	2019-05-14	May	2019	2019-05-14 12:02:03 UTC	Central Time (US & Canada)	254480	bogwalker	2019-05-14 12:04:14 UTC	2020-07-14 19:30:34 UTC	research	CC-BY-NC	https://www.inaturalist.org/observations/25104148	https://static.inaturalist.org/photos/38853581/medium.jpeg?1557835463				3	0	FALSE	2	Old Mill State Park, MN	48.3615	-96.5669			FALSE	gps	gps	Marshall	Minnesota	Ixodes scapularis
25127929	2019/05/13 9:47 AM UTC	2019-05-13	May	2019		UTC	959266	alexkelley	2019-05-14 20:47:00 UTC	2020-07-14 19:31:05 UTC	research		https://www.inaturalist.org/observations/25127929	https://static.inaturalist.org/photos/38887289/medium.jpg?1557864127				3	0	FALSE		Lake County, MN, USA	47.3822	-91.19	8		FALSE			Lake	Minnesota	Dermacentor variabilis
25219947	2019-05-16 11:52:47 AM CDT	2019-05-16	May	2019	2019-05-16 11:52:47 UTC	UTC	1592614	brandon69anderson	2019-05-16 16:53:26 UTC	2020-06-04 18:48:07 UTC	needs_id	CC-BY-NC	https://www.inaturalist.org/observations/25219947	https://static.inaturalist.org/photos/39040783/medium.jpeg?1558025612				1	0	FALSE	2	Minnesota, US	46.1434	-95.631	8	obscured	TRUE			Grant	Minnesota	Dermacentor variabilis
25289260	2019-05-16 6:12:31 PM CDT	2019-05-16	May	2019	2019-05-16 23:12:31 UTC	Central Time (US & Canada)	302958	icenine5580	2019-05-18 00:16:03 UTC	2020-07-14 19:31:31 UTC	research	CC-BY-NC	https://www.inaturalist.org/observations/25289260	https://static.inaturalist.org/photos/39153454/medium.jpeg?1558138582				3	0	FALSE	2	St. Louis County, US-MN, US	46.8601	-92.3854	15	obscured	TRUE			Saint Louis	Minnesota	Ixodes scapularis
25761500	Sat May 25 2019 16:01:06 GMT-0500 (CDT)	2019-05-25	May	2019	2019-05-25 16:01:06 UTC	UTC	1522046	wookieewok	2019-05-25 21:03:12 UTC	2020-06-04 19:24:32 UTC	needs_id		https://www.inaturalist.org/observations/25761500	https://static.inaturalist.org/photos/39935402/medium.jpg?1558818196				1	0	FALSE	3	56455, Riverton, MN, US	46.4555	-94.0491	73		FALSE			Crow Wing	Minnesota	Dermacentor variabilis
25902700	2019/05/26 5:04 PM CDT	2019-05-26	May	2019	2019-05-26 22:04:00 UTC	Central Time (US & Canada)	36326	rager001	2019-05-27 21:22:21 UTC	2020-07-14 19:32:26 UTC	research	CC-BY-NC	https://www.inaturalist.org/observations/25902700	https://static.inaturalist.org/photos/40171488/medium.jpeg?1558991434				1	0	FALSE		Chippewa County, MN, USA	45.0657	-95.8536	977		FALSE			Chippewa	Minnesota	Dermacentor variabilis
26000844	Wed May 29 2019 10:07:11 GMT-0500 (CDT)	2019-05-29	May	2019	2019-05-29 10:07:11 UTC	UTC	1750654	howarcad000	2019-05-29 15:07:41 UTC	2020-07-14 19:32:47 UTC	research	CC-BY-NC	https://www.inaturalist.org/observations/26000844	https://static.inaturalist.org/photos/40335766/medium.jpg?1559142567				4	1	FALSE	3	12005 3rd Ave N, Plymouth, MN, US	44.9822	-93.4319	25		FALSE			Hennepin	Minnesota	Dermacentor variabilis
26014379	Wed May 29 2019 13:58:18 GMT-0500 (CDT)	2019-05-29	May	2019	2019-05-29 13:58:18 UTC	UTC	1775996	travis161	2019-05-29 19:00:00 UTC	2020-07-14 19:33:08 UTC	needs_id		https://www.inaturalist.org/observations/26014379	https://static.inaturalist.org/photos/40356579/medium.jpg?1559156408				2	0	FALSE	3	Forest Route 3903, Cass Lake, MN, US	47.3277	-94.51	458528		FALSE			Cass	Minnesota	Ixodes scapularis
26023878	Wed May 29 2019 11:36:27 GMT-0500 (CDT)	2019-05-29	May	2019	2019-05-29 11:36:27 UTC	UTC	1801232	aamen	2019-05-29 21:41:11 UTC	2020-07-14 19:33:18 UTC	research	CC-BY-NC	https://www.inaturalist.org/observations/26023878	https://static.inaturalist.org/photos/40372128/medium.jpg?1559166086			Lms garden	3	0	FALSE	3	55125, Woodbury, MN, US	44.8999	-92.9267	5		FALSE			Washington	Minnesota	Dermacentor variabilis
26030686	Wed May 29 2019 18:29:59 GMT-0500 (CDT)	2019-05-29	May	2019	2019-05-29 23:29:59 UTC	Central Time (US & Canada)	345892	meganmaye	2019-05-30 00:12:45 UTC	2020-07-14 19:33:47 UTC	research	CC-BY-NC	https://www.inaturalist.org/observations/26030686	https://static.inaturalist.org/photos/40383472/medium.jpg?1559175167				2	0	FALSE	3	Minnesota, US	45.3435	-93.6118	65	obscured	TRUE			Sherburne	Minnesota	Dermacentor variabilis
26055462	Thu May 30 2019 07:59:44 GMT-0500 (CDT)	2019-05-30	May	2019	2019-05-30 17:59:44 UTC	Hawaii	1801814	jlarue47282948	2019-05-30 12:59:53 UTC	2020-06-29 19:18:06 UTC	research	CC-BY-NC	https://www.inaturalist.org/observations/26055462	https://static.inaturalist.org/photos/40424645/medium.jpg?1559221200				2	0	FALSE	3	8775‚Äì8811 Lake Rd, Woodbury, MN, US	44.9043	-92.9269	65		FALSE			Washington	Minnesota	Dermacentor variabilis
26068389	Thu May 30 2019 11:36:16 GMT-0500 (CDT)	2019-05-30	May	2019	2019-05-30 11:36:16 UTC	UTC	1801218	ccampbell	2019-05-30 17:23:27 UTC	2020-06-04 19:14:48 UTC	needs_id	CC-BY-NC	https://www.inaturalist.org/observations/26068389	https://static.inaturalist.org/photos/40444588/medium.jpg?1559237011				3	0	FALSE	3	Washington County, US-MN, US	44.8995	-92.928	6		FALSE			Washington	Minnesota	Dermacentor variabilis
26071477	2019-05-30 1:14:16 PM CDT	2019-05-30	May	2019	2019-05-30 13:14:16 UTC	UTC	1174749	urbanium	2019-05-30 18:17:42 UTC	2020-06-04 19:26:08 UTC	research	CC-BY-NC	https://www.inaturalist.org/observations/26071477	https://static.inaturalist.org/photos/40449457/medium.jpeg?1559240269				2	0	FALSE	2	Crystal Bay Township, MN, USA	47.391	-91.2055	9		FALSE			Lake	Minnesota	Ixodes scapularis
26073007	2019-05-30 1:01:27 PM CDT	2019-05-30	May	2019	2019-05-30 13:01:27 UTC	UTC	1174749	urbanium	2019-05-30 18:44:41 UTC	2020-07-14 19:34:29 UTC	research	CC-BY-NC	https://www.inaturalist.org/observations/26073007	https://static.inaturalist.org/photos/40452058/medium.jpeg?1559241897				3	0	FALSE	2	Crystal Bay Township, MN, USA	47.3917	-91.2039			FALSE	gps	gps	Lake	Minnesota	Dermacentor variabilis
26075136	Thu May 30 2019 14:24:13 GMT-0500 (CDT)	2019-05-30	May	2019	2019-05-30 14:24:13 UTC	UTC	1801781	blattrez	2019-05-30 19:24:47 UTC	2020-02-19 20:53:52 UTC	needs_id	CC-BY-NC	https://www.inaturalist.org/observations/26075136	https://static.inaturalist.org/photos/40455275/medium.jpg?1559244292				0	0	FALSE	3	55125, Woodbury, MN, US	44.9041	-92.9276	65		FALSE			Washington	Minnesota	unclear image
26075183	2019-05-30 2:25:27 PM CDT	2019-05-30	May	2019	2019-05-30 14:25:27 UTC	UTC	1174749	urbanium	2019-05-30 19:25:26 UTC	2020-07-14 19:34:55 UTC	research	CC-BY-NC	https://www.inaturalist.org/observations/26075183	https://static.inaturalist.org/photos/40455330/medium.jpeg?1559244335				2	0	FALSE	2	Crystal Bay Township, MN, USA	47.388	-91.2019	11		FALSE			Lake	Minnesota	Ixodes scapularis
26186727	2019-06-01 11:47:46 AM CDT	2019-06-01	Jun	2019	2019-06-01 16:47:46 UTC	Central Time (US & Canada)	38872	troendlecathy	2019-06-01 16:49:47 UTC	2020-07-14 19:35:15 UTC	research		https://www.inaturalist.org/observations/26186727	https://static.inaturalist.org/photos/40640519/medium.jpeg?1559407791			Banning State Park	2	0	FALSE	2	Finlayson Township, MN, USA	46.1708	-92.833	7		FALSE			Pine	Minnesota	Dermacentor variabilis
26355221	Mon Jun 03 2019 10:22:57 GMT-0500 (CDT)	2019-06-03	Jun	2019	2019-06-03 15:22:57 UTC	Central Time (US & Canada)	1178249	aabacks	2019-06-03 22:58:14 UTC	2020-07-14 19:35:36 UTC	research	CC-BY-NC	https://www.inaturalist.org/observations/26355221	https://static.inaturalist.org/photos/40917925/medium.jpg?1559602699				2	0	FALSE	3	6200‚Äì6298 Cranberry Rd, Silver Bay, MN, US	47.3819	-91.1961	305		FALSE			Lake	Minnesota	Ixodes scapularis
26406210	Tue Jun 04 2019 16:15:10 GMT-0500 (CDT)	2019-06-04	Jun	2019	2019-06-04 16:15:10 UTC	UTC	1809135	jeffryanduluth	2019-06-04 21:16:22 UTC	2020-07-14 19:35:54 UTC	research	CC-BY-NC	https://www.inaturalist.org/observations/26406210	https://static.inaturalist.org/photos/41000688/medium.jpg?1559683982				2	0	FALSE	3	3589 Getchell Rd, Hermantown, MN, US	46.7705	-92.1988	48		FALSE			Saint Louis	Minnesota	Dermacentor variabilis
26549243	Fri Jun 07 2019 09:13:17 GMT-0500 (CDT)	2019-06-07	Jun	2019	2019-06-07 09:13:17 UTC	UTC	1821053	bacteriality	2019-06-07 14:14:27 UTC	2020-07-14 19:36:18 UTC	research	CC-BY-NC	https://www.inaturalist.org/observations/26549243	https://static.inaturalist.org/photos/41234174/medium.jpg?1559916873			Yuck!	2	0	FALSE	3	Itasca State Park, Park Rapids, MN, US	47.2264	-95.1963	65		FALSE			Clearwater	Minnesota	Ixodes scapularis
26883327	Wed Jun 12 2019 16:18:40 GMT-0500 (CDT)	2019-06-12	Jun	2019	2019-06-12 16:18:40 UTC	UTC	1868716	catherine303	2019-06-12 21:20:46 UTC	2020-07-14 19:36:37 UTC	research		https://www.inaturalist.org/observations/26883327	https://static.inaturalist.org/photos/41771113/medium.jpg?1560374447				3	0	FALSE	3	55005, East Bethel, MN, US	45.4095	-93.1997	12		FALSE			Anoka	Minnesota	Dermacentor variabilis
26989488	Fri Jun 14 2019 17:39:57 GMT-0500 (CDT)	2019-06-14	Jun	2019	2019-06-14 17:39:57 UTC	UTC	1854198	treidel	2019-06-14 22:40:07 UTC	2020-07-14 19:36:52 UTC	research	CC-BY-NC	https://www.inaturalist.org/observations/26989488	https://static.inaturalist.org/photos/41946608/medium.jpg?1560552013				2	0	FALSE	3	1736 Malvern St, Lauderdale, MN, US	44.9934	-93.2034	13		FALSE			Ramsey	Minnesota	Dermacentor variabilis
27005531	2019/06/14 4:11 PM CDT	2019-06-14	Jun	2019	2019-06-14 21:11:00 UTC	Central Time (US & Canada)	68452	gamelaner	2019-06-15 05:03:12 UTC	2020-07-14 19:37:09 UTC	research	CC-BY-NC-SA	https://www.inaturalist.org/observations/27005531	https://static.inaturalist.org/photos/41973511/medium.jpg?1560574182				2	0	FALSE		Inver Grove Heights, MN, USA	44.8167	-93.0629			FALSE			Dakota	Minnesota	Dermacentor variabilis
27169571	Mon Jun 17 2019 09:02:53 GMT-0500 (CDT)	2019-06-17	Jun	2019	2019-06-17 14:02:53 UTC	Central Time (US & Canada)	188597	gonodactylus	2019-06-17 19:25:37 UTC	2020-07-14 19:37:26 UTC	research	CC-BY-NC	https://www.inaturalist.org/observations/27169571	https://static.inaturalist.org/photos/42244341/medium.jpg?1560799539				2	0	FALSE	3	Crow Hassan Park Reserve, Rogers, MN, US	45.1953	-93.6392	19		FALSE			Hennepin	Minnesota	Dermacentor variabilis
27376925	Fri Jun 21 2019 08:56:33 GMT-0500 (CDT)	2019-06-21	Jun	2019	2019-06-21 08:56:33 UTC	UTC	1894234	dinofish99	2019-06-21 13:57:06 UTC	2020-05-05 19:10:08 UTC	research	CC-BY-NC	https://www.inaturalist.org/observations/27376925	https://static.inaturalist.org/photos/42605424/medium.jpg?1561137662				1	0	FALSE	3	Clearwater County, US-MN, US	47.2524	-95.2324	5		FALSE			Clearwater	Minnesota	Dermacentor variabilis
27563273	Mon Jun 24 2019 07:27:01 GMT-0500 (CDT)	2019-06-24	Jun	2019	2019-06-24 07:27:01 UTC	UTC	997939	mrdavidfeldmann	2019-06-24 12:27:45 UTC	2020-06-04 19:14:04 UTC	needs_id		https://www.inaturalist.org/observations/27563273	https://static.inaturalist.org/photos/42899925/medium.jpg?1561379268				1	0	FALSE	3	3409 Aldrich Ave S, Minneapolis, MN, US	44.941	-93.2891	2000		FALSE			Hennepin	Minnesota	Ixodidae
27648235	Tue Jun 25 2019 13:49:50 GMT-0500 (CDT)	2019-06-25	Jun	2019	2019-06-25 18:49:50 UTC	Central Time (US & Canada)	1898606	trumpdoc	2019-06-25 19:09:17 UTC	2020-05-05 19:09:37 UTC	research	CC-BY-NC	https://www.inaturalist.org/observations/27648235	https://static.inaturalist.org/photos/43038700/medium.jpg?1561489760				2	0	FALSE	3	Tamarac National Wildlife Refuge, Rochert, MN, US	46.9579	-95.6522			FALSE			Becker	Minnesota	Dermacentor variabilis
27893537	2019-06-29 1:49:04 PM CDT	2019-06-29	Jun	2019	2019-06-29 13:49:04 UTC	UTC	1542340	jacobzippy	2019-06-29 21:32:25 UTC	2020-07-14 19:38:01 UTC	research		https://www.inaturalist.org/observations/27893537	https://static.inaturalist.org/photos/43444309/medium.jpeg?1561843955				2	0	FALSE	2	Oak Grove, MN, USA	45.3036	-93.3786	44		FALSE	gps	gps	Anoka	Minnesota	Dermacentor variabilis
28462764	2019-07-08 4:55:58 PM CDT	2019-07-08	July	2019	2019-07-08 21:55:58 UTC	Central Time (US & Canada)	19145	elfaulkner	2019-07-08 22:22:24 UTC	2020-07-14 19:38:20 UTC	research	CC-BY-NC	https://www.inaturalist.org/observations/28462764	https://static.inaturalist.org/photos/44371271/medium.jpeg?1562624548				2	0	FALSE	2	Moose Lake Township, MN, USA	47.5418	-94.522	9		FALSE			Beltrami	Minnesota	Dermacentor variabilis
28530181	2018-06-14 9:27:39 PM CDT	2018-06-14	Jun	2018	2018-06-14 21:27:39 UTC	UTC	1497795	khoglund	2019-07-10 00:37:38 UTC	2020-07-14 19:38:36 UTC	research	CC-BY-NC	https://www.inaturalist.org/observations/28530181	https://static.inaturalist.org/photos/44480782/medium.jpg?1562719061				1	0	FALSE	2	Ideal Township, MN, USA	46.7095	-94.1928	263		FALSE	gps	gps	Crow Wing	Minnesota	Ixodes scapularis
28579928	Wed Jul 10 2019 17:00:21 GMT-0500 (CDT)	2019-07-10	July	2019	2019-07-10 17:00:21 UTC	UTC	1513416	emitthoner	2019-07-10 22:01:28 UTC	2020-07-14 19:39:22 UTC	research	CC-BY-NC	https://www.inaturalist.org/observations/28579928	https://static.inaturalist.org/photos/44561310/medium.jpg?1562796100				3	0	FALSE	3	4115 Pillsbury Ave, Minneapolis, MN, US	44.9281	-93.2815	65		FALSE			Hennepin	Minnesota	Dermacentor variabilis
28759404	2019-07-13	2019-07-13	July	2019		UTC	1685976	suedallman	2019-07-13 22:08:53 UTC	2020-07-14 19:39:39 UTC	research	CC-BY-NC	https://www.inaturalist.org/observations/28759404	https://static.inaturalist.org/photos/44851400/medium.jpeg?1563055737				2	0	FALSE	333	Hugo	45.1734	-93.0187			FALSE			Washington	Minnesota	Dermacentor variabilis
28820397	2019-07-14 1:41:23 PM CDT	2019-07-14	July	2019	2019-07-14 18:41:23 UTC	Central Time (US & Canada)	1095277	timmheuidhui2efrhuirhiur	2019-07-14 20:24:30 UTC	2020-07-14 19:39:55 UTC	research		https://www.inaturalist.org/observations/28820397	https://static.inaturalist.org/photos/44950057/medium.jpeg?1563135878				2	0	FALSE	2	Carlton County, US-MN, US	46.5735	-92.5488	14		FALSE			Carlton	Minnesota	Dermacentor variabilis
29011518	Mon Jun 17 2019 19:10:01 GMT-0500 (CDT)	2019-06-17	Jun	2019	2019-06-17 19:10:01 UTC	UTC	2000688	fitchjj	2019-07-17 18:41:01 UTC	2020-07-14 19:40:13 UTC	research	CC-BY-NC	https://www.inaturalist.org/observations/29011518	https://static.inaturalist.org/photos/45256276/medium.jpg?1563388864				3	0	FALSE	3	15614 Eddington Way, Apple Valley, MN, US	44.7223	-93.1694	5		FALSE			Dakota	Minnesota	Dermacentor variabilis
29571410	2019/07/20 11:34 AM CDT	2019-07-20	July	2019	2019-07-20 16:34:00 UTC	Central Time (US & Canada)	541728	sparkystensaas	2019-07-26 13:39:23 UTC	2020-07-14 19:40:33 UTC	research	CC-BY	https://www.inaturalist.org/observations/29571410	https://static.inaturalist.org/photos/46155624/medium.jpg?1564146304		Bog BioBlitz, Bog BioBlitz VII, Dart Road, Sax-Zim Bog, Wood Tick, male, tick	Sax-Zim Bog BioBlitz VII	2	0	FALSE		Dart Road Milkweeds St Louis County, MN, USA	47.1057	-92.7031	61		FALSE			Saint Louis	Minnesota	Dermacentor variabilis
29727557	Fri Jul 19 2019 17:27:40 GMT-0500 (CDT)	2019-07-19	July	2019	2019-07-19 22:27:40 UTC	Central Time (US & Canada)	1085861	mpmonson	2019-07-28 18:42:18 UTC	2020-07-14 19:40:54 UTC	research		https://www.inaturalist.org/observations/29727557	https://static.inaturalist.org/photos/46409576/medium.jpg?1564339345				3	0	FALSE	3	4777 State Highway 371 NW, Hackensack, MN, US	46.979	-94.521	5		FALSE			Cass	Minnesota	Dermacentor variabilis
29895978	Fri May 31 2019 18:01:33 GMT-0600 (MDT)	2019-05-31	May	2019	2019-06-01 00:01:33 UTC	Mountain Time (US & Canada)	491170	blazeclaw	2019-07-31 03:23:50 UTC	2020-07-14 19:41:10 UTC	research		https://www.inaturalist.org/observations/29895978	https://static.inaturalist.org/photos/46682383/medium.jpg?1564543448				2	0	FALSE	3	44570‚Äì44840 State Highway 113, Waubun, MN, US	47.1441	-95.4423	10		FALSE			Becker	Minnesota	Ixodes scapularis
29896131	Fri May 31 2019 17:33:10 GMT-0600 (MDT)	2019-05-31	May	2019	2019-05-31 23:33:10 UTC	Mountain Time (US & Canada)	491170	blazeclaw	2019-07-31 03:29:08 UTC	2020-07-14 19:41:27 UTC	research		https://www.inaturalist.org/observations/29896131	https://static.inaturalist.org/photos/46682777/medium.jpg?1564543856				3	0	FALSE	3	29583‚Äì29701 US 71, Park Rapids, MN, US	47.0903	-95.1514	5		FALSE			Hubbard	Minnesota	Dermacentor variabilis
30062007	Fri May 31 2019 15:14:06 GMT-0600 (MDT)	2019-05-31	May	2019	2019-05-31 21:14:06 UTC	Mountain Time (US & Canada)	491170	blazeclaw	2019-08-02 20:15:34 UTC	2020-07-14 19:41:51 UTC	research		https://www.inaturalist.org/observations/30062007	https://static.inaturalist.org/photos/46945562/medium.jpg?1564776947				2	0	FALSE	3	Itasca State Park, Park Rapids, MN, US	47.2095	-95.1752	5		FALSE			Clearwater	Minnesota	Ixodes scapularis
30062022	Fri May 31 2019 15:13:56 GMT-0600 (MDT)	2019-05-31	May	2019	2019-05-31 21:13:56 UTC	Mountain Time (US & Canada)	491170	blazeclaw	2019-08-02 20:16:02 UTC	2020-07-14 19:42:09 UTC	research		https://www.inaturalist.org/observations/30062022	https://static.inaturalist.org/photos/46964874/medium.jpg?1564791102				2	0	FALSE	3	Itasca State Park, Park Rapids, MN, US	47.2095	-95.1752	5		FALSE			Clearwater	Minnesota	Ixodes scapularis
30782926	Thu May 30 2019 10:38:13 GMT-0600 (MDT)	2019-05-30	May	2019	2019-05-30 16:38:13 UTC	Mountain Time (US & Canada)	491170	blazeclaw	2019-08-13 23:59:17 UTC	2020-07-14 19:42:30 UTC	research		https://www.inaturalist.org/observations/30782926	https://static.inaturalist.org/photos/48111968/medium.jpg?1565740761				2	0	FALSE	3	28th St S, Moorhead, MN, US	46.8376	-96.7374	65		FALSE			Clay	Minnesota	Dermacentor variabilis
31193857	2019/08/16 12:39 PM CDT	2019-08-16	Aug	2019	2019-08-16 17:39:00 UTC	Central Time (US & Canada)	1590417	dexternienhaus	2019-08-20 19:36:12 UTC	2020-07-14 19:42:59 UTC	research	CC-BY-NC	https://www.inaturalist.org/observations/31193857	https://static.inaturalist.org/photos/48792147/medium.jpeg?1566326366				2	0	FALSE		St Louis County, MN, USA	47.1468	-92.7272	4		FALSE			Saint Louis	Minnesota	Dermacentor variabilis
31649257	2019-08-10 6:53:34 PM CDT	2019-08-10	Aug	2019	2019-08-10 18:53:34 UTC	UTC	1867224	aric4sloth	2019-08-28 02:23:11 UTC	2020-07-14 19:43:19 UTC	research	CC-BY-NC	https://www.inaturalist.org/observations/31649257	https://static.inaturalist.org/photos/49555649/medium.jpg?1566958994			This is an American Dog Tick that I found crawling on me. Found N of the lake, over halfway past the start of the Sunset Lake Trail (going counter-clockwise on the loop) at Glendalough State Park.	2	0	FALSE	2	Everts Township, MN, USA	46.3318	-95.6761	526		FALSE	gps	gps	Otter Tail	Minnesota	Dermacentor variabilis
31702082	Wed Aug 28 2019 19:21:48 GMT-0500 (CDT)	2019-08-28	Aug	2019	2019-08-29 00:21:48 UTC	Central Time (US & Canada)	615449	ap90	2019-08-29 00:42:35 UTC	2020-07-14 19:43:39 UTC	research	CC-BY-NC	https://www.inaturalist.org/observations/31702082	https://static.inaturalist.org/photos/49644437/medium.jpg?1567039358				2	0	FALSE	3	Sherburne National Wildlife Refuge, Princeton, MN, US	45.5254	-93.6879	89		FALSE			Sherburne	Minnesota	Ixodes scapularis
33814506	2019/10/03 1:52 PM CDT	2019-10-03	Oct	2019	2019-10-03 18:52:00 UTC	Central Time (US & Canada)	68452	gamelaner	2019-10-03 21:07:02 UTC	2020-07-14 19:44:10 UTC	research	CC-BY-NC-SA	https://www.inaturalist.org/observations/33814506	https://static.inaturalist.org/photos/53147150/medium.jpg?1570135039			Deer tick. Every time I let my guard down, this is what happens. You'd think I would learn.	2	0	FALSE		Dakota, Minnesota, United States	44.8746	-93.1416	5		FALSE			Dakota	Minnesota	Ixodes scapularis
34141758	2019/10/09 10:48 AM CDT	2019-10-09	Oct	2019	2019-10-09 15:48:00 UTC	Central Time (US & Canada)	2196333	mossman13	2019-10-10 00:29:14 UTC	2020-07-14 19:44:45 UTC	research	CC-BY-NC	https://www.inaturalist.org/observations/34141758	https://static.inaturalist.org/photos/53689449/medium.jpeg?1570662548			ID based on distinct red rim around abdomen. Caught in sweep net in grass and forbs on warm and sunny 65 degree day.	2	0	FALSE		Lake County, MN, USA	47.382	-91.1974	73		FALSE			Lake	Minnesota	Ixodes scapularis
34202749	2019/10/10 9:56 AM EDT	2019-10-10	Oct	2019	2019-10-10 13:56:00 UTC	Eastern Time (US & Canada)	609323	naturegeek168	2019-10-11 13:57:17 UTC	2020-07-14 19:45:05 UTC	research	CC-BY-NC	https://www.inaturalist.org/observations/34202749	https://static.inaturalist.org/photos/53799669/medium.jpg?1570802187				2	0	FALSE		Itasca County, MN, USA	47.6269	-93.7752	39		FALSE			Itasca	Minnesota	Ixodes scapularis
34412934	Tue Oct 15 2019 11:15:23 GMT-0500 (CDT)	2019-10-15	Oct	2019	2019-10-15 11:15:23 UTC	UTC	1108318	cassyolson	2019-10-15 16:16:08 UTC	2020-07-14 19:45:26 UTC	needs_id		https://www.inaturalist.org/observations/34412934	https://static.inaturalist.org/photos/54157330/medium.jpg?1571156170				4	0	FALSE	3	Big Stone Lake State Park, Beardsley, MN, US	45.4563	-96.7212	10		FALSE			Big Stone	Minnesota	Ixodes scapularis
34857838	Thu Oct 24 2019 21:54:49 GMT-0500 (CDT)	2019-10-24	Oct	2019	2019-10-24 21:54:49 UTC	UTC	2201341	charlietheyellowlab	2019-10-25 02:55:42 UTC	2020-07-14 19:45:53 UTC	research		https://www.inaturalist.org/observations/34857838	https://static.inaturalist.org/photos/54913993/medium.jpg?1571972144				5	0	FALSE	3	Lax Lake Rd, Silver Bay, MN, US	47.3501	-91.2956	165		FALSE			Lake	Minnesota	Ixodes scapularis
37604987	Sat May 05 2018 17:34:56 GMT-0500 (CDT)	2018-05-05	May	2018	2018-05-05 22:34:56 UTC	Central Time (US & Canada)	1195978	matthewt6416	2020-01-15 03:08:22 UTC	2020-07-14 19:46:17 UTC	research	CC-BY-NC	https://www.inaturalist.org/observations/37604987	https://static.inaturalist.org/photos/59645991/medium.jpg?1579057709				3	0	FALSE	3	Minnesota, US	44.6322	-93.1285	16	obscured	TRUE			Dakota	Minnesota	Dermacentor variabilis
38726863	2019-05-15 2:33:39 PM CDT	2019-05-15	May	2019	2019-05-15 19:33:39 UTC	Central Time (US & Canada)	292889	jillebean	2020-02-16 21:46:48 UTC	2020-07-14 19:46:35 UTC	research	CC-BY-NC	https://www.inaturalist.org/observations/38726863	https://static.inaturalist.org/photos/61594505/medium.jpeg?1581889621				2	0	FALSE	2	Minnesota, US	44.3105	-93.2393		obscured	TRUE	gps	gps	Rice	Minnesota	Dermacentor variabilis
40794105	2020/03/26 5:08 PM CDT	2020-03-26	Mar	2020	2020-03-26 22:08:00 UTC	Central Time (US & Canada)	68452	gamelaner	2020-03-27 01:44:02 UTC	2020-07-14 19:46:55 UTC	research	CC-BY-NC-SA	https://www.inaturalist.org/observations/40794105	https://static.inaturalist.org/photos/64666510/medium.jpg?1585272377				2	0	FALSE		Inver Grove Heights, MN, USA	44.7883	-93.0259	30		FALSE			Dakota	Minnesota	Ixodes scapularis
41182236	2020-04-01 1:53:38 PM CDT	2020-04-01	Apr	2020	2020-04-01 13:53:38 UTC	UTC	2699928	devonruschmeier	2020-04-01 19:19:46 UTC	2020-07-14 19:47:15 UTC	research		https://www.inaturalist.org/observations/41182236	https://static.inaturalist.org/photos/65307616/medium.jpeg?1585768793				3	0	FALSE	2	Laddie Lake Park	45.1299	-93.2423	349		FALSE	gps	gps	Anoka	Minnesota	Ixodes scapularis
41291223	2020-04-03 7:47:58 AM CDT	2020-04-03	Apr	2020	2020-04-03 12:47:58 UTC	Central Time (US & Canada)	453552	dianen5	2020-04-03 12:54:26 UTC	2020-07-14 19:47:39 UTC	research	CC-BY-NC	https://www.inaturalist.org/observations/41291223	https://static.inaturalist.org/photos/65492086/medium.jpeg?1585918503				3	0	FALSE	2	Orrock Township, MN, USA	45.3931	-93.6483	499		FALSE	gps	gps	Sherburne	Minnesota	Ixodes scapularis
41294575	Fri Apr 03 2020 09:18:13 GMT-0500 (CDT)	2020-04-03	Apr	2020	2020-04-03 14:18:13 UTC	Central Time (US & Canada)	2246035	gray_scientist	2020-04-03 14:19:42 UTC	2020-04-03 14:20:00 UTC	needs_id	CC-BY-NC	https://www.inaturalist.org/observations/41294575	https://static.inaturalist.org/photos/65497407/medium.jpg?1585923597				0	0	FALSE	3	335th St, Stacy, MN, US	45.4321	-93.0096	10		FALSE			Chisago	Minnesota	spider
41793070	2020-04-09 4:58:43 PM CDT	2020-04-09	Apr	2020	2020-04-09 21:58:43 UTC	Central Time (US & Canada)	1173895	guidingguida	2020-04-09 22:58:39 UTC	2020-07-14 19:48:02 UTC	research	CC0	https://www.inaturalist.org/observations/41793070	https://static.inaturalist.org/photos/66311543/medium.jpeg?1586473123			First of the year	2	0	FALSE	2	Lake No. 1, MN, USA	47.4125	-91.1433	5		FALSE			Lake	Minnesota	Ixodes scapularis
42006538	2020-04-11 1:21:11 PM CDT	2020-04-11	Apr	2020	2020-04-11 18:21:11 UTC	Central Time (US & Canada)	1056080	csledge	2020-04-12 16:23:33 UTC	2020-07-14 19:48:23 UTC	research	CC-BY-NC	https://www.inaturalist.org/observations/42006538	https://static.inaturalist.org/photos/66668284/medium.jpg?1586708615				2	0	FALSE	2	Minnesota Valley National Wildlife Refuge, US-MN, US	44.724	-93.6556	6	obscured	TRUE			Carver	Minnesota	Ixodes scapularis
42021933	Sun Apr 12 2020 09:14:19 GMT-0500 (CDT)	2020-04-12	Apr	2020	2020-04-12 14:14:19 UTC	Central Time (US & Canada)	1195978	matthewt6416	2020-04-12 19:08:37 UTC	2020-07-14 19:48:41 UTC	research	CC-BY-NC	https://www.inaturalist.org/observations/42021933	https://static.inaturalist.org/photos/66692721/medium.jpg?1586718520				2	0	FALSE	3	Minnesota, US	44.6761	-93.1935	6	obscured	TRUE			Dakota	Minnesota	Dermacentor variabilis
42365424	2020-04-11 14:00:00	2020-04-11	Apr	2020	2020-04-11 18:00:00 UTC	Eastern Time (US & Canada)	40902	ac_herman	2020-04-17 02:36:15 UTC	2020-07-14 19:49:00 UTC	research	CC-BY-NC	https://www.inaturalist.org/observations/42365424	https://static.inaturalist.org/photos/67263680/medium.jpg?1587090845				2	0	FALSE		Highwood, St Paul, MN, USA	44.9302	-93.0342	551		FALSE			Ramsey	Minnesota	Dermacentor variabilis
42486707	Sat Apr 18 2020 12:00:52 GMT-0500 (CDT)	2020-04-18	Apr	2020	2020-04-18 12:00:52 UTC	UTC	542870	masterfalcon	2020-04-18 17:03:44 UTC	2020-07-14 19:49:15 UTC	research		https://www.inaturalist.org/observations/42486707	https://static.inaturalist.org/photos/67462531/medium.jpg?1587229427				2	0	FALSE	3	Little Rd, Bloomington, MN, US	44.8494	-93.3359	88		FALSE			Hennepin	Minnesota	Dermacentor variabilis
42631347	Sun Apr 19 2020 17:13:37 GMT-0500 (CDT)	2020-04-19	Apr	2020	2020-04-19 22:13:37 UTC	Central Time (US & Canada)	1195978	matthewt6416	2020-04-20 00:51:13 UTC	2020-07-14 19:49:39 UTC	research	CC-BY-NC	https://www.inaturalist.org/observations/42631347	https://static.inaturalist.org/photos/67697761/medium.jpg?1587343877				2	0	FALSE	3	140th St E, Rosemount, MN, US	44.7461	-93.0149	6		FALSE			Dakota	Minnesota	Dermacentor variabilis
42888562	2020/04/22 3:21 PM CDT	2020-04-22	Apr	2020	2020-04-22 20:21:00 UTC	Central Time (US & Canada)	1590485	schlueterclass	2020-04-22 20:51:05 UTC	2020-07-14 19:49:53 UTC	research	CC-BY-NC	https://www.inaturalist.org/observations/42888562	https://static.inaturalist.org/photos/68103635/medium.jpg?1587588422				2	0	FALSE		Cass County, MN, USA	46.7953	-94.3635	4		FALSE			Cass	Minnesota	Ixodes scapularis
42913766	Wed Apr 22 2020 14:45:33 GMT-0500 (CDT)	2020-04-22	Apr	2020	2020-04-22 14:45:33 UTC	UTC	996246	mckenzie13	2020-04-23 00:50:13 UTC	2020-07-14 19:50:44 UTC	research		https://www.inaturalist.org/observations/42913766	https://static.inaturalist.org/photos/68141331/medium.jpg?1587603019				2	0	FALSE	3	Frontier Trail, Chanhassen, MN, US	44.8689	-93.5277	10		FALSE			Carver	Minnesota	Dermacentor variabilis
42962945	2020/04/23 8:43 AM CDT	2020-04-23	Apr	2020	2020-04-23 13:43:00 UTC	Central Time (US & Canada)	2121347	mmmiller	2020-04-23 16:05:40 UTC	2020-07-14 19:51:20 UTC	research	CC-BY	https://www.inaturalist.org/observations/42962945	https://static.inaturalist.org/photos/68219406/medium.jpg?1587657801			It was found in the home but was likely picked up from one of two wild places we've visited recently. Sorry the picture isn't better. I just wanted to take a quick photo and dispose of it!	3	0	FALSE		Standish, Minneapolis, MN, USA	44.9305	-93.2322	229		FALSE			Hennepin	Minnesota	Dermacentor variabilis
43247260	2020/04/24 11:13 AM CDT	2020-04-24	Apr	2020	2020-04-24 16:13:00 UTC	Central Time (US & Canada)	864104	bibaker	2020-04-25 03:17:08 UTC	2020-07-14 19:51:36 UTC	research		https://www.inaturalist.org/observations/43247260	https://static.inaturalist.org/photos/68641174/medium.jpeg?1587784264				2	0	FALSE		Fort Ridgely State Park, Fairfax, MN, US	44.4512	-94.7288	20		FALSE			Nicollet	Minnesota	Ixodes scapularis
43465210	2020-04-25 5:05:42 PM CDT	2020-04-25	Apr	2020	2020-04-25 22:05:42 UTC	Central Time (US & Canada)	36326	rager001	2020-04-25 22:07:30 UTC	2020-07-14 19:51:44 UTC	research	CC-BY-NC	https://www.inaturalist.org/observations/43465210	https://static.inaturalist.org/photos/68964327/medium.jpeg?1587852467				2	0	FALSE	2	Ortonville, MN 56278, USA	45.2999	-96.4436	2700		FALSE			Big Stone	Minnesota	Dermacentor variabilis
43532001	2020/04/25 6:36 PM CDT	2020-04-25	Apr	2020	2020-04-25 23:36:00 UTC	Central Time (US & Canada)	199809	eknuth	2020-04-26 03:20:00 UTC	2020-07-14 19:52:12 UTC	research	CC-BY-NC	https://www.inaturalist.org/observations/43532001	https://static.inaturalist.org/photos/69060183/medium.jpg?1587869756			Adult female.	2	0	FALSE		Sand Dunes State Forest, Minnesota	45.3943	-93.6657	4		FALSE			Sherburne	Minnesota	Ixodes scapularis
43689037	Sun Apr 26 2020 13:29:04 GMT-0500 (CDT)	2020-04-26	Apr	2020	2020-04-26 13:29:04 UTC	UTC	371727	aftonrunner	2020-04-26 18:36:00 UTC	2020-07-14 19:52:34 UTC	research		https://www.inaturalist.org/observations/43689037	https://static.inaturalist.org/photos/69299602/medium.jpg?1587926164			Not sure if it came from my yard or Carpenter Nature Center where I walked the prairie.	3	0	FALSE	3	Crestview Dr S, Maplewood, MN, US	44.9165	-92.9991	87		FALSE			Ramsey	Minnesota	Dermacentor variabilis
43689325	Sun Apr 26 2020 13:25:01 GMT-0500 (CDT)	2020-04-26	Apr	2020	2020-04-26 13:25:01 UTC	UTC	371727	aftonrunner	2020-04-26 18:37:01 UTC	2020-05-05 21:53:08 UTC	research		https://www.inaturalist.org/observations/43689325	https://static.inaturalist.org/photos/69300109/medium.jpg?1587926232			Not sure if it came from my yard or Carpenter Nature Center where I walked the prairie.	2	0	FALSE	3	Crestview Dr S, Maplewood, MN, US	44.9165	-92.9991	129		FALSE			Ramsey	Minnesota	Dermacentor variabilis
43713780	Sun Apr 26 2020 09:11:00 GMT-0500 (CDT)	2020-04-26	Apr	2020	2020-04-26 14:11:00 UTC	Central Time (US & Canada)	1278004	khalling	2020-04-26 20:05:29 UTC	2020-07-14 19:52:57 UTC	research		https://www.inaturalist.org/observations/43713780	https://static.inaturalist.org/photos/69337145/medium.jpg?1587931532				3	0	FALSE	3	Eyota, MN, US	43.9873	-92.3309	6		FALSE			Olmsted	Minnesota	Dermacentor variabilis
43750066	2020/04/26 12:55 PM HST	2020-04-26	Apr	2020	2020-04-26 22:55:00 UTC	Hawaii	292479	andybirkey	2020-04-26 22:09:23 UTC	2020-07-14 19:53:14 UTC	research	CC-BY-NC	https://www.inaturalist.org/observations/43750066	https://static.inaturalist.org/photos/69389843/medium.jpg?1587938787				2	0	FALSE		Chisago County, MN, USA	45.3748	-92.9688	488		FALSE			Chisago	Minnesota	Dermacentor variabilis
43761348	2020/04/26 11:01 AM CDT	2020-04-26	Apr	2020	2020-04-26 16:01:00 UTC	Central Time (US & Canada)	2771724	marami	2020-04-26 22:51:12 UTC	2020-07-14 19:53:41 UTC	research	CC-BY-NC	https://www.inaturalist.org/observations/43761348	https://static.inaturalist.org/photos/69407254/medium.jpg?1587941430				3	0	FALSE		Le Sueur County, MN, USA	44.2755	-93.9972			FALSE			Le Sueur	Minnesota	Dermacentor variabilis
43776775	2020-04-26 6:45:22 PM CDT	2020-04-26	Apr	2020	2020-04-26 22:45:22 UTC	Eastern Time (US & Canada)	609323	naturegeek168	2020-04-26 23:52:51 UTC	2020-06-04 18:43:34 UTC	research	CC-BY-NC	https://www.inaturalist.org/observations/43776775	https://static.inaturalist.org/photos/69499169/medium.jpeg?1587957656				2	0	FALSE	2	Bigfork, MN 56628, USA	47.7334	-93.5692	827		FALSE	gps	gps	Itasca	Minnesota	Dermacentor variabilis
43815452	2020-04-26 9:48:54 PM CDT	2020-04-26	Apr	2020	2020-04-27 02:48:54 UTC	Central Time (US & Canada)	453552	dianen5	2020-04-27 02:53:21 UTC	2020-07-14 19:54:03 UTC	research	CC-BY-NC	https://www.inaturalist.org/observations/43815452	https://static.inaturalist.org/photos/69491463/medium.jpeg?1587956005				2	0	FALSE	2	Big Lake, MN, USA	45.3586	-93.7531	9		FALSE			Sherburne	Minnesota	Dermacentor variabilis
44122480	2020-04-28 9:01:04 AM CDT	2020-04-28	Apr	2020	2020-04-28 09:01:04 UTC	UTC	1087113	entomologist_in_training	2020-04-28 14:08:16 UTC	2020-07-14 19:54:24 UTC	research	CC-BY-NC	https://www.inaturalist.org/observations/44122480	https://static.inaturalist.org/photos/69957848/medium.jpg?1588082899				2	0	FALSE	2	Fergus Falls, MN 56537, USA	46.2699	-96.091	124		FALSE	gps	gps	Otter Tail	Minnesota	Dermacentor variabilis
44363881	2019-07-13T17:08:24-05:00	2019-07-13	July	2019	2019-07-13 22:08:24 UTC	UTC	1685976	suedallman	2020-04-30 13:28:52 UTC	2020-07-14 19:54:51 UTC	research	CC-BY-NC	https://www.inaturalist.org/observations/44363881	https://static.inaturalist.org/photos/70338736/medium.jpeg?1588253336				2	0	FALSE	333	Hugo	45.1736	-93.0186	65		FALSE			Washington	Minnesota	Dermacentor variabilis
44427836	Thu Apr 30 2020 19:43:55 GMT-0500 (CDT)	2020-04-30	Apr	2020	2020-04-30 19:43:55 UTC	UTC	2868262	rajjohnson	2020-05-01 00:44:50 UTC	2020-07-14 19:55:15 UTC	needs_id	CC-BY-NC	https://www.inaturalist.org/observations/44427836	https://static.inaturalist.org/photos/70440303/medium.jpg?1588293893			Tick on my Leg	1	0	FALSE	3	Third St N, Sartell, MN, US	45.6248	-94.2497	17		FALSE			Stearns	Minnesota	Dermacentor variabilis
44489652	2020-04-30 10:18:59 AM CDT	2020-04-30	Apr	2020	2020-04-30 10:18:59 UTC	UTC	2840139	nathano5917	2020-05-01 16:44:22 UTC	2020-05-05 19:04:16 UTC	research	CC-BY-NC	https://www.inaturalist.org/observations/44489652	https://static.inaturalist.org/photos/70537949/medium.jpeg?1588351466				3	1	FALSE	2	Spring Lake Park, MN 55432, USA	45.0751	-93.259			FALSE	gps	gps	Anoka	Minnesota	Dermacentor variabilis
44834923	Sun May 03 2020 15:38:20 GMT-0500 (CDT)	2020-05-03	May	2020	2020-05-04 01:38:20 UTC	Hawaii	118290	sfrn	2020-05-04 02:55:29 UTC	2020-07-14 19:55:38 UTC	research	CC-BY-NC	https://www.inaturalist.org/observations/44834923	https://static.inaturalist.org/photos/71077260/medium.jpg?1588560932				2	0	FALSE	3	Wild River State Park, North Branch, MN, US	45.5537	-92.8344	5		FALSE			Chisago	Minnesota	Dermacentor variabilis
44926500	Sun May 03 2020 13:25:15 GMT-0500 (CDT)	2020-05-03	May	2020	2020-05-03 18:25:15 UTC	Central Time (US & Canada)	1590417	dexternienhaus	2020-05-04 23:08:12 UTC	2020-07-14 19:55:56 UTC	research	CC-BY-NC	https://www.inaturalist.org/observations/44926500	https://static.inaturalist.org/photos/71222462/medium.jpg?1588633759				2	0	FALSE	3	Meadowlands, MN, US	47.1491	-92.7266	119		FALSE			Saint Louis	Minnesota	Dermacentor variabilis
44926586	Sun May 03 2020 13:25:20 GMT-0500 (CDT)	2020-05-03	May	2020	2020-05-03 18:25:20 UTC	Central Time (US & Canada)	1590417	dexternienhaus	2020-05-04 23:09:29 UTC	2020-07-14 19:56:12 UTC	research	CC-BY-NC	https://www.inaturalist.org/observations/44926586	https://static.inaturalist.org/photos/71222642/medium.jpg?1588633826				2	0	FALSE	3	Meadowlands, MN, US	47.1495	-92.7265	108		FALSE			Saint Louis	Minnesota	Dermacentor variabilis
44945765	2020-05-01 2:48:40 PM CDT	2020-05-01	May	2020	2020-05-01 14:48:40 UTC	UTC	1993341	amanda930	2020-05-05 03:20:48 UTC	2020-05-05 19:03:02 UTC	research		https://www.inaturalist.org/observations/44945765	https://static.inaturalist.org/photos/71254598/medium.jpg?1588648851				3	0	FALSE	2	Lakeville, MN, USA	44.6295	-93.2276			FALSE	gps	gps	Dakota	Minnesota	Dermacentor variabilis
44947180	2019-05-06 11:08:26 AM CDT	2019-05-06	May	2019	2019-05-06 11:08:26 UTC	UTC	1993341	amanda930	2020-05-05 03:48:59 UTC	2020-06-26 18:28:55 UTC	needs_id		https://www.inaturalist.org/observations/44947180	https://static.inaturalist.org/photos/71257374/medium.jpeg?1588650543				1	0	FALSE	2	Eagan	44.8043	-93.1669	8415		FALSE	gps	gps	Dakota	Minnesota	Ixodes scapularis
45028877	Tue May 05 2020 18:54:14 GMT-0500 (CDT)	2020-05-05	May	2020	2020-05-05 18:54:14 UTC	UTC	2733084	lmurchie1108	2020-05-05 23:57:27 UTC	2020-07-14 19:56:48 UTC	research	CC-BY-NC	https://www.inaturalist.org/observations/45028877	https://static.inaturalist.org/photos/71389874/medium.jpg?1588723050			Not sure which kind	3	0	FALSE	3	Arden Hills, MN, US	45.0575	-93.1675	172		FALSE			Ramsey	Minnesota	Dermacentor variabilis
45095151	2020/05/04 6:26 PM UTC	2020-05-04	May	2020		UTC	2191648	maryjunko	2020-05-06 18:52:34 UTC	2020-07-14 19:57:02 UTC	research		https://www.inaturalist.org/observations/45095151	https://static.inaturalist.org/photos/71491482/medium.jpg?1588789949				2	0	FALSE		Oak Park Heights, MN 55082, USA	45.0354	-92.8171			FALSE			Washington	Minnesota	Dermacentor variabilis
45179759	Sat Apr 25 2020 13:17:24 GMT-0500 (CDT)	2020-04-25	Apr	2020	2020-04-25 13:17:24 UTC	UTC	2249837	zanders117	2020-05-07 16:55:49 UTC	2020-07-14 19:57:13 UTC	research	CC-BY-NC	https://www.inaturalist.org/observations/45179759	https://static.inaturalist.org/photos/71631498/medium.jpg?1588870552				2	0	FALSE	3	Hornsby St NE, North Branch, MN, US	45.5513	-93.0287	165		FALSE			Isanti	Minnesota	Dermacentor variabilis
45751201	Tue May 12 2020 20:23:13 GMT-0500 (CDT)	2020-05-12	May	2020	2020-05-12 20:23:13 UTC	UTC	2617912	falon	2020-05-13 04:14:20 UTC	2020-07-14 19:57:30 UTC	research	CC-BY-NC	https://www.inaturalist.org/observations/45751201	https://static.inaturalist.org/photos/72560515/medium.jpg?1589343271				2	0	FALSE	3	Sakatah Lake, Morristown, MN, US	44.2251	-93.5164	2053		FALSE			Rice	Minnesota	Ixodes scapularis
45787519	2020-05-13 11:38:59 AM CDT	2020-05-13	May	2020	2020-05-13 16:38:59 UTC	Central Time (US & Canada)	2911380	jammingjack99	2020-05-13 16:43:57 UTC	2020-07-14 19:57:45 UTC	research	CC-BY-NC	https://www.inaturalist.org/observations/45787519	https://static.inaturalist.org/photos/72618035/medium.jpeg?1589388246				2	0	FALSE	2	Ramsey, MN 55303, USA	45.2952	-93.4232	263		FALSE	gps	gps	Anoka	Minnesota	Dermacentor variabilis
45935764	2020-05-14 8:49:19 PM CDT	2020-05-14	May	2020	2020-05-14 20:49:19 UTC	UTC	1070966	nick260	2020-05-15 01:51:59 UTC	2020-06-29 19:17:40 UTC	research		https://www.inaturalist.org/observations/45935764	https://static.inaturalist.org/photos/72854829/medium.jpeg?1589507524				1	0	FALSE	2	East Side Pioneers, Rochester, MN, USA	44.0222	-92.4536			FALSE	gps	gps	Olmsted	Minnesota	Dermacentor variabilis
46025188	Fri May 15 2020 15:42:38 GMT-0500 (CDT)	2020-05-15	May	2020	2020-05-15 20:42:38 UTC	Central Time (US & Canada)	1195978	matthewt6416	2020-05-15 23:14:12 UTC	2020-07-14 19:58:24 UTC	research	CC-BY-NC	https://www.inaturalist.org/observations/46025188	https://static.inaturalist.org/photos/72997215/medium.jpg?1589584459				2	0	FALSE	3	Cannon Falls, MN, US	44.518	-92.9471	6		FALSE			Dakota	Minnesota	Dermacentor variabilis
46038442	2020/05/14 6:30 PM CDT	2020-05-14	May	2020	2020-05-14 23:30:00 UTC	Central Time (US & Canada)	949125	annl	2020-05-16 01:45:48 UTC	2020-07-14 19:59:18 UTC	needs_id	CC-BY-NC	https://www.inaturalist.org/observations/46038442	https://static.inaturalist.org/photos/73018959/medium.jpeg?1589593524				1	0	FALSE		Todd County, MN, USA	45.8644	-94.9188	61		FALSE			Todd	Minnesota	Dermacentor variabilis
46224047	Wed May 13 2020 14:47:44 GMT-0500 (CDT)	2020-05-13	May	2020	2020-05-13 19:47:44 UTC	Central Time (US & Canada)	552853	cn_wilderness	2020-05-17 13:12:15 UTC	2020-07-14 19:59:40 UTC	research		https://www.inaturalist.org/observations/46224047	https://static.inaturalist.org/photos/73312166/medium.jpg?1589721142				2	0	FALSE	3	Minnesota, US	44.6771	-93.2998	5	obscured	TRUE			Dakota	Minnesota	Dermacentor variabilis
46321516	Sun May 17 2020 19:36:40 GMT-0500 (CDT)	2020-05-17	May	2020	2020-05-17 19:36:40 UTC	UTC	485538	stoltel	2020-05-18 00:41:57 UTC	2020-07-14 20:00:00 UTC	research		https://www.inaturalist.org/observations/46321516	https://static.inaturalist.org/photos/73465834/medium.jpg?1589762522				2	0	FALSE	3	Hazel Ct, Lakeville, MN, US	44.6972	-93.2337	5		FALSE			Dakota	Minnesota	Ixodes scapularis
46447180	Mon May 18 2020 21:21:10 GMT-0500 (CDT)	2020-05-18	May	2020	2020-05-18 21:21:10 UTC	UTC	2450320	meganhoward	2020-05-19 02:22:39 UTC	2020-07-14 20:00:18 UTC	research	CC-BY-NC	https://www.inaturalist.org/observations/46447180	https://static.inaturalist.org/photos/73669097/medium.jpg?1589854967				2	0	FALSE	3	Northern Cedar Ave NW, Bemidji, MN, US	47.4845	-94.8954	10		FALSE			Beltrami	Minnesota	Dermacentor variabilis
46782263	2020-05-21 6:08:57 PM CDT	2020-05-21	May	2020	2020-05-21 18:08:57 UTC	UTC	2277889	nolankerr	2020-05-21 23:11:12 UTC	2020-07-14 20:00:33 UTC	research		https://www.inaturalist.org/observations/46782263	https://static.inaturalist.org/photos/74192946/medium.jpeg?1590102676				2	0	FALSE	2	Moose Lake Township, MN, USA	46.435	-92.7294			FALSE	gps	gps	Carlton	Minnesota	Dermacentor variabilis
46782621	2020-05-21 4:15:21 PM CDT	2020-05-21	May	2020	2020-05-21 16:15:21 UTC	UTC	2277889	nolankerr	2020-05-21 23:15:23 UTC	2020-07-14 20:00:51 UTC	research		https://www.inaturalist.org/observations/46782621	https://static.inaturalist.org/photos/74193580/medium.jpeg?1590102926				2	0	FALSE	2	Finlayson Township, MN, USA	46.165	-92.8356			FALSE	gps	gps	Pine	Minnesota	Ixodes scapularis
46782929	2020-05-21 3:46:21 PM CDT	2020-05-21	May	2020	2020-05-21 15:46:21 UTC	UTC	2277889	nolankerr	2020-05-21 23:18:09 UTC	2020-07-14 20:01:16 UTC	research		https://www.inaturalist.org/observations/46782929	https://static.inaturalist.org/photos/74194026/medium.jpeg?1590103096				4	1	FALSE	2	Askov, MN 55704, USA	46.187	-92.789			FALSE	gps	gps	Pine	Minnesota	Ixodes scapularis
46804031	Thu May 21 2020 22:28:14 GMT-0500 (CDT)	2020-05-21	May	2020	2020-05-22 03:28:14 UTC	Central Time (US & Canada)	2246035	gray_scientist	2020-05-22 03:28:30 UTC	2020-07-14 20:01:32 UTC	research	CC-BY-NC	https://www.inaturalist.org/observations/46804031	https://static.inaturalist.org/photos/74228756/medium.jpg?1590118113				1	0	FALSE	3	335th St, Stacy, MN, US	45.4322	-93.0096	5		FALSE			Chisago	Minnesota	Dermacentor variabilis
46875287	Fri May 22 2020 14:06:59 GMT-0500 (CDT)	2020-05-22	May	2020	2020-05-22 19:06:59 UTC	Central Time (US & Canada)	2246023	rothebro000	2020-05-22 19:07:07 UTC	2020-07-14 20:01:46 UTC	needs_id	CC-BY-NC	https://www.inaturalist.org/observations/46875287	https://static.inaturalist.org/photos/74340501/medium.jpg?1590174435				1	0	FALSE	3	W Hart Lake Rd, Goodland, MN, US	47.2577	-93.1589	5		FALSE			Itasca	Minnesota	Dermacentor variabilis
47185694	Sun May 24 2020 16:39:05 GMT-0500 (CDT)	2020-05-24	May	2020	2020-05-24 21:39:05 UTC	Central Time (US & Canada)	1195978	matthewt6416	2020-05-24 21:48:30 UTC	2020-07-14 20:02:08 UTC	research	CC-BY-NC	https://www.inaturalist.org/observations/47185694	https://static.inaturalist.org/photos/74832203/medium.jpg?1590356914			Lifer üôÇüôÅ	2	0	FALSE	3	111th St E, Inver Grove Heights, MN, US	44.788	-93.0288	8		FALSE			Dakota	Minnesota	Ixodes scapularis
47350205	Mon May 25 2020 18:39:33 GMT-0500 (CDT)	2020-05-25	May	2020	2020-05-25 23:39:33 UTC	Central Time (US & Canada)	1195978	matthewt6416	2020-05-26 00:53:54 UTC	2020-07-14 20:02:25 UTC	research	CC-BY-NC	https://www.inaturalist.org/observations/47350205	https://static.inaturalist.org/photos/75096131/medium.jpg?1590454453				2	0	FALSE	3	East Community Park, Lakeville, MN, US	44.7096	-93.1729	56		FALSE			Dakota	Minnesota	Dermacentor variabilis
47392399	Tue May 26 2020 07:54:12 GMT-0500 (CDT)	2020-05-26	May	2020	2020-05-26 07:54:12 UTC	UTC	548360	jenschmitt	2020-05-26 12:56:44 UTC	2020-06-18 19:18:04 UTC	research		https://www.inaturalist.org/observations/47392399	https://static.inaturalist.org/photos/75165571/medium.jpg?1590497821				1	0	FALSE	3	Carmel Ct, Shoreview, MN, US	45.084	-93.1427	205		FALSE			Ramsey	Minnesota	Dermacentor variabilis
47470177	2020/05/26 6:26 PM CDT	2020-05-26	May	2020	2020-05-26 23:26:00 UTC	Central Time (US & Canada)	2116455	davidenrique	2020-05-27 02:19:19 UTC	2020-07-14 20:02:58 UTC	research	CC-BY-NC-SA	https://www.inaturalist.org/observations/47470177	https://static.inaturalist.org/photos/75284238/medium.jpeg?1590543086			I found this in my room, and was itchy the entire rest of the day. Luckily ticks are not attracted to me for some reason (although I AM a mosquito magnet), and I didn't find any on me. The location is the presumptive source.	2	0	FALSE		Observation Hill, Duluth, MN, USA	46.7902	-92.1155	422		FALSE			Saint Louis	Minnesota	Dermacentor variabilis
47545864	Wed May 27 2020 14:38:53 GMT-0500 (CDT)	2020-05-27	May	2020	2020-05-27 19:38:53 UTC	Central Time (US & Canada)	2246306	worldsbiggestpotato	2020-05-27 19:39:14 UTC	2020-06-18 19:17:52 UTC	needs_id	CC-BY-NC	https://www.inaturalist.org/observations/47545864	https://static.inaturalist.org/photos/75410584/medium.jpg?1590608363				1	0	FALSE	3	Enchantment Ln, Stacy, MN, US	45.4308	-93.0134	165		FALSE			Chisago	Minnesota	Ixodes scapularis
47576791	2020-05-27 7:20:44 PM CDT	2020-05-27	May	2020	2020-05-27 19:20:44 UTC	UTC	2653074	thauwand000	2020-05-28 00:58:09 UTC	2020-06-04 19:10:41 UTC	research	CC-BY-NC	https://www.inaturalist.org/observations/47576791	https://static.inaturalist.org/photos/75461153/medium.jpeg?1590627503				1	0	FALSE	2	North Branch Township, MN, USA	45.4829	-93.061			FALSE	gps	gps	Isanti	Minnesota	Dermacentor variabilis
47589546	Sun May 17 2020 19:00:11 GMT-0500 (CDT)	2020-05-17	May	2020	2020-05-17 19:00:11 UTC	UTC	1247477	cnordheim	2020-05-28 03:54:13 UTC	2020-07-14 20:03:30 UTC	research		https://www.inaturalist.org/observations/47589546	https://static.inaturalist.org/photos/75483206/medium.jpg?1590638057				2	0	FALSE	3	Peabody St, Duluth, MN, US	46.8355	-92.0185	32		FALSE			Saint Louis	Minnesota	Ixodes scapularis
47778832	2020/05/21 7:12 PM CDT	2020-05-21	May	2020	2020-05-22 00:12:00 UTC	Central Time (US & Canada)	1179597	rholmes925	2020-05-29 21:52:17 UTC	2020-07-14 20:03:49 UTC	research	CC-BY-NC	https://www.inaturalist.org/observations/47778832	https://static.inaturalist.org/photos/75787587/medium.jpeg?1590788380				2	0	FALSE		Lake County, MN, USA	47.4732	-91.1131			FALSE			Lake	Minnesota	Dermacentor variabilis
47812630	2020-05-30 12:56:00 AM CDT	2020-05-30	May	2020	2020-05-30 05:56:00 UTC	Central Time (US & Canada)	2827343	troycarson	2020-05-30 05:57:04 UTC	2020-07-14 20:04:05 UTC	research	CC-BY-NC	https://www.inaturalist.org/observations/47812630	https://static.inaturalist.org/photos/75846466/medium.jpeg?1590818227				3	0	FALSE	2	Minneapolis, MN 55423, USA	44.8869	-93.2551	255		FALSE	gps	gps	Hennepin	Minnesota	Dermacentor variabilis
47859328	Thu May 28 2020 15:28:40 GMT-0500 (CDT)	2020-05-28	May	2020	2020-05-28 20:28:40 UTC	Central Time (US & Canada)	912975	jenniferf4	2020-05-30 16:21:38 UTC	2020-07-14 20:04:27 UTC	research	CC-BY	https://www.inaturalist.org/observations/47859328	https://static.inaturalist.org/photos/75919080/medium.jpg?1590855700				2	0	FALSE	3	Martin St NW, Coon Rapids, MN, US	45.1789	-93.3152	6		FALSE			Anoka	Minnesota	Dermacentor variabilis
48342547	2020-06-03 10:26:04 AM CDT	2020-06-03	Jun	2020	2020-06-03 15:26:04 UTC	Central Time (US & Canada)	36326	rager001	2020-06-03 15:27:04 UTC	2020-07-14 20:04:43 UTC	research	CC-BY-NC	https://www.inaturalist.org/observations/48342547	https://static.inaturalist.org/photos/76700431/medium.jpeg?1591198056				2	0	FALSE	2	Tunsberg Township, MN, USA	44.9941	-95.773	13		FALSE			Chippewa	Minnesota	Dermacentor variabilis
48394862	Sat May 30 2020 17:39:26 GMT-0500 (CDT)	2020-05-30	May	2020	2020-05-30 17:39:26 UTC	UTC	2378158	emilybenson	2020-06-04 00:42:19 UTC	2020-06-04 18:39:17 UTC	research		https://www.inaturalist.org/observations/48394862	https://static.inaturalist.org/photos/76786181/medium.jpg?1591231347				1	0	FALSE	3	Turning Trail, Brainerd, MN, US	46.3807	-94.1607	5		FALSE			Crow Wing	Minnesota	Dermacentor variabilis
48458243	2020-06-04 1:17:22 PM CDT	2020-06-04	Jun	2020	2020-06-04 13:17:22 UTC	UTC	556640	carrie59	2020-06-04 18:18:43 UTC	2020-06-06 02:01:15 UTC	research		https://www.inaturalist.org/observations/48458243	https://static.inaturalist.org/photos/76891330/medium.jpg?1591294728				1	0	FALSE	2	Minnesota, US	44.8055	-93.3688		obscured	TRUE	gps	gps	Hennepin	Minnesota	Dermacentor variabilis
48658973	Thu Jun 04 2020 21:23:48 GMT-0500 (CDT)	2020-06-04	Jun	2020	2020-06-04 21:23:48 UTC	UTC	730509	corvidologist	2020-06-06 15:29:14 UTC	2020-07-14 21:02:20 UTC	research		https://www.inaturalist.org/observations/48658973	https://static.inaturalist.org/photos/77219820/medium.jpg?1591457394			Tens on each leg.	2	0	FALSE	3	Bear Lake Trail, Cook, MN, US	47.656	-93.2076	475		FALSE			Itasca	Minnesota	Dermacentor variabilis
48667891	Sat Jun 06 2020 11:38:10 GMT-0500 (CDT)	2020-06-06	Jun	2020	2020-06-06 11:38:10 UTC	UTC	1477355	z_tarble	2020-06-06 16:39:26 UTC	2020-06-18 19:17:21 UTC	research	CC-BY-NC	https://www.inaturalist.org/observations/48667891	https://static.inaturalist.org/photos/77233497/medium.jpg?1591461585				1	0	FALSE	3	53rd Ave SW, Pillager, MN, US	46.3869	-94.5604	5		FALSE			Cass	Minnesota	Dermacentor variabilis
48793002	2020-06-07 11:03:21 AM CDT	2020-06-07	Jun	2020	2020-06-07 11:03:21 UTC	UTC	1993341	amanda930	2020-06-07 16:06:26 UTC	2020-06-29 19:17:21 UTC	research		https://www.inaturalist.org/observations/48793002	https://static.inaturalist.org/photos/77437399/medium.jpeg?1591545990				1	0	FALSE	2	St Paul, MN 55123, USA	44.8013	-93.1573			FALSE	gps	gps	Dakota	Minnesota	Ixodes scapularis
48885125	2020/05/14 6:32 AM CDT	2020-05-14	May	2020	2020-05-14 11:32:00 UTC	Central Time (US & Canada)	1726769	jordan742	2020-06-08 06:33:05 UTC	2020-07-14 21:02:48 UTC	research		https://www.inaturalist.org/observations/48885125	https://static.inaturalist.org/photos/77586756/medium.jpg?1591597293				2	0	FALSE		Isanti, MN 55040, USA	45.5007	-93.2267	4		FALSE			Isanti	Minnesota	Dermacentor variabilis
49049563	Mon Jun 08 2020 17:19:57 GMT-0500 (CDT)	2020-06-08	Jun	2020	2020-06-08 22:19:57 UTC	Central Time (US & Canada)	452862	jflynn	2020-06-09 18:56:34 UTC	2020-07-14 21:03:03 UTC	research		https://www.inaturalist.org/observations/49049563	https://static.inaturalist.org/photos/77854531/medium.jpg?1591729004				2	0	FALSE	3	Eklund Ave, Duluth, MN, US	46.8116	-92.1472	6		FALSE			Saint Louis	Minnesota	Ixodes scapularis
49066301	Thu Jun 04 2020 14:04:57 GMT-0500 (CDT)	2020-06-04	Jun	2020	2020-06-05 00:04:57 UTC	Hawaii	398159	ashferlito	2020-06-09 21:53:28 UTC	2020-07-14 21:03:19 UTC	research		https://www.inaturalist.org/observations/49066301	https://static.inaturalist.org/photos/77880697/medium.jpg?1591739611				2	0	FALSE	3	US-2 E, Erskine, MN, US	47.6825	-96.0425	4		FALSE			Polk	Minnesota	Dermacentor variabilis
49378015	Fri Jun 12 2020 17:05:22 GMT-0500 (CDT)	2020-06-12	Jun	2020	2020-06-12 22:05:22 UTC	Central Time (US & Canada)	1195978	matthewt6416	2020-06-12 22:33:44 UTC	2020-07-14 21:03:36 UTC	research	CC-BY-NC	https://www.inaturalist.org/observations/49378015	https://static.inaturalist.org/photos/78384785/medium.jpg?1592001231				2	0	FALSE	3	Sturgeon Lake, MN, US	46.3727	-92.8066	6		FALSE			Pine	Minnesota	Ixodes scapularis
49383817	Fri Jun 12 2020 11:48:24 GMT-0500 (CDT)	2020-06-12	Jun	2020	2020-06-12 16:48:24 UTC	Central Time (US & Canada)	1195978	matthewt6416	2020-06-12 23:40:20 UTC	2020-07-14 21:04:02 UTC	research	CC-BY-NC	https://www.inaturalist.org/observations/49383817	https://static.inaturalist.org/photos/78394086/medium.jpg?1592005228				2	0	FALSE	3	Miller Trunk Hwy, Duluth, MN, US	46.8598	-92.3193	12		FALSE			Saint Louis	Minnesota	Dermacentor variabilis
49405862	Fri Jun 12 2020 23:36:02 GMT-0500 (CDT)	2020-06-12	Jun	2020	2020-06-12 23:36:02 UTC	UTC	3108973	skydoe16	2020-06-13 04:41:22 UTC	2020-06-27 04:12:14 UTC	needs_id	CC-BY-NC	https://www.inaturalist.org/observations/49405862	https://static.inaturalist.org/photos/78431116/medium.jpg?1592023291				1	0	FALSE	3	Minnesota, US	44.7593	-93.1976	22	obscured	TRUE			Dakota	Minnesota	Ixodes scapularis
49521457	2020-06-13 7:49:14 PM CDT	2020-06-13	Jun	2020	2020-06-13 19:49:14 UTC	UTC	3082478	j3ll1	2020-06-14 00:51:13 UTC	2020-07-14 21:04:46 UTC	research		https://www.inaturalist.org/observations/49521457	https://static.inaturalist.org/photos/78613802/medium.jpeg?1592095882				3	0	FALSE	2	Minnesota, US	45.11	-93.2703	16829	obscured	TRUE	gps	gps	Hennepin	Minnesota	Dermacentor variabilis
49651271	Sun Jun 14 2020 15:31:01 GMT-0500 (CDT)	2020-06-14	Jun	2020	2020-06-14 15:31:01 UTC	UTC	3037931	benjaminjorenby	2020-06-14 22:44:21 UTC	2020-07-14 21:05:09 UTC	research		https://www.inaturalist.org/observations/49651271	https://static.inaturalist.org/photos/78821984/medium.jpg?1592174672				3	0	FALSE	3	CR-8, Cannon Falls, MN, US	44.4984	-92.8371	19		FALSE			Goodhue	Minnesota	Dermacentor variabilis
49662415	Sun Jun 14 2020 14:54:22 GMT-0500 (CDT)	2020-06-14	Jun	2020	2020-06-15 00:54:22 UTC	Hawaii	118290	sfrn	2020-06-15 00:19:58 UTC	2020-07-14 21:05:28 UTC	research	CC-BY-NC	https://www.inaturalist.org/observations/49662415	https://static.inaturalist.org/photos/78839705/medium.jpg?1592180411				2	0	FALSE	3	Prairie Ridge Dr, Shoreview, MN, US	45.1157	-93.1857	5		FALSE			Ramsey	Minnesota	Dermacentor variabilis
49732247	Mon Jun 15 2020 11:26:28 GMT-0500 (CDT)	2020-06-15	Jun	2020	2020-06-15 11:26:28 UTC	UTC	3028230	kdavid2	2020-06-15 16:27:30 UTC	2020-07-14 21:06:13 UTC	research	CC-BY-NC	https://www.inaturalist.org/observations/49732247	https://static.inaturalist.org/photos/78954772/medium.jpg?1592238477				1	0	FALSE	3	259th Ave, Menahga, MN, US	46.7904	-94.8298	4		FALSE			Wadena	Minnesota	Dermacentor variabilis
49830019	Tue Jun 16 2020 07:58:25 GMT-0500 (CDT)	2020-06-16	Jun	2020	2020-06-16 07:58:25 UTC	UTC	3038108	marniejorenby	2020-06-16 13:00:05 UTC	2020-06-29 19:17:01 UTC	needs_id		https://www.inaturalist.org/observations/49830019	https://static.inaturalist.org/photos/80254696/medium.jpg?1592829722				3	0	FALSE	3	CR-8, Cannon Falls, MN, US	44.4984	-92.8373	30		FALSE			Goodhue	Minnesota	Amblyomma americanum
49879610	2020/06/16 8:44 AM CDT	2020-06-16	Jun	2020	2020-06-16 13:44:00 UTC	Central Time (US & Canada)	254480	bogwalker	2020-06-16 20:58:44 UTC	2020-07-14 21:07:37 UTC	research	CC-BY-NC	https://www.inaturalist.org/observations/49879610	https://static.inaturalist.org/photos/79194322/medium.jpg?1592341106				3	0	FALSE		Lake County, MN, USA	47.9544	-91.7475	10		FALSE			Lake	Minnesota	Ixodes scapularis
50036130	2020-06-18T06:27:14-05:00	2020-06-18	Jun	2020	2020-06-18 11:27:14 UTC	UTC	2923848	thepurpleamazon	2020-06-18 11:27:45 UTC	2020-06-18 11:27:51 UTC	needs_id	CC-BY-NC	https://www.inaturalist.org/observations/50036130	https://static.inaturalist.org/photos/79449743/medium.jpeg?1592479668				0	0	FALSE	333	Plymouth	45	-93.47			FALSE			Hennepin	Minnesota	beetle
50077220	2020/06/14 3:11 PM CDT	2020-06-14	Jun	2020	2020-06-14 20:11:00 UTC	Central Time (US & Canada)	216875	figaro	2020-06-18 19:06:58 UTC	2020-06-18 19:15:47 UTC	research	CC-BY-NC-ND	https://www.inaturalist.org/observations/50077220	https://static.inaturalist.org/photos/79507183/medium.jpg?1592503707				1	0	FALSE		St Louis County, MN, USA	48.4323	-92.6882	15		FALSE			Saint Louis	Minnesota	Dermacentor variabilis
50570150	Mon Jun 22 2020 12:14:10 GMT-0500 (CDT)	2020-06-22	Jun	2020	2020-06-22 12:14:10 UTC	UTC	1699295	nickweidenbenner	2020-06-22 17:14:43 UTC	2020-07-14 21:08:13 UTC	research		https://www.inaturalist.org/observations/50570150	https://static.inaturalist.org/photos/80300520/medium.jpg?1592846095				2	0	FALSE	3	Donnelly Ave, Farmington, MN, US	44.6534	-93.0156	10		FALSE			Dakota	Minnesota	Dermacentor variabilis
50590310	Mon Jun 22 2020 12:41:50 GMT-0500 (CDT)	2020-06-22	Jun	2020	2020-06-22 17:41:50 UTC	Central Time (US & Canada)	2596141	efierroc	2020-06-22 19:53:29 UTC	2020-07-14 21:08:32 UTC	research	CC-BY-NC	https://www.inaturalist.org/observations/50590310	https://static.inaturalist.org/photos/80334679/medium.jpg?1592855619				3	0	FALSE	3	Feeleyunitforest Rd, Warba, MN, US	47.1923	-93.2236	5		FALSE			Itasca	Minnesota	Dermacentor variabilis
50597408	2020-06-22 2:03:45 PM CDT	2020-06-22	Jun	2020	2020-06-23 00:03:45 UTC	Hawaii	29041	ryansteiner	2020-06-22 20:53:44 UTC	2020-07-14 21:08:49 UTC	research	CC-BY-NC	https://www.inaturalist.org/observations/50597408	https://static.inaturalist.org/photos/80347134/medium.jpeg?1592859237				2	0	FALSE	2	Floodwood Township, MN 55736, USA	46.9229	-92.865			FALSE	gps	gps	Saint Louis	Minnesota	Dermacentor variabilis
50729426	2020-06-23 11:02:10 AM CDT	2020-06-23	Jun	2020	2020-06-23 21:02:10 UTC	Hawaii	29041	ryansteiner	2020-06-24 01:07:29 UTC	2020-07-14 21:09:16 UTC	research	CC-BY-NC	https://www.inaturalist.org/observations/50729426	https://static.inaturalist.org/photos/80570239/medium.jpeg?1592960857				2	0	FALSE	2	Feeley Township, MN 55793, USA	47.1936	-93.2329			FALSE	gps	gps	Itasca	Minnesota	Ixodes scapularis
50824930	Wed Jun 24 2020 15:55:26 GMT-0500 (CDT)	2020-06-24	Jun	2020	2020-06-24 20:55:26 UTC	Central Time (US & Canada)	3164300	axdale16	2020-06-24 22:16:39 UTC	2020-07-14 21:09:40 UTC	research	CC-BY-NC	https://www.inaturalist.org/observations/50824930	https://static.inaturalist.org/photos/80723852/medium.jpg?1593037002				2	0	FALSE	3	Mississippi River, Hastings, MN, US	44.7732	-92.8921	1759		FALSE			Dakota	Minnesota	Dermacentor variabilis
50947404	2020-06-25 5:43:47 PM CDT	2020-06-25	Jun	2020	2020-06-25 21:43:47 UTC	Eastern Time (US & Canada)	609323	naturegeek168	2020-06-26 01:35:06 UTC	2020-07-14 21:10:12 UTC	research	CC-BY-NC	https://www.inaturalist.org/observations/50947404	https://static.inaturalist.org/photos/81033571/medium.jpeg?1593198762				2	0	FALSE	2	Goodland, MN 55742, USA	47.1609	-93.1362			FALSE	gps	gps	Itasca	Minnesota	Dermacentor variabilis
51164082	Sat Jun 27 2020 18:33:19 GMT-0500 (CDT)	2020-06-27	Jun	2020	2020-06-27 23:33:19 UTC	Central Time (US & Canada)	1405739	happy4077	2020-06-27 23:34:23 UTC	2020-07-14 21:10:29 UTC	research	CC-BY-NC	https://www.inaturalist.org/observations/51164082	https://static.inaturalist.org/photos/81273825/medium.jpg?1593300869				2	0	FALSE	3	Shevlin, MN, US	47.2534	-95.2365	5		FALSE			Clearwater	Minnesota	Ixodes scapularis
51184121	Sat Jun 27 2020 21:49:21 GMT-0500 (CDT)	2020-06-27	Jun	2020	2020-06-27 21:49:21 UTC	UTC	511304	kghoyt	2020-06-28 03:10:29 UTC	2020-07-14 21:10:46 UTC	research		https://www.inaturalist.org/observations/51184121	https://static.inaturalist.org/photos/81306376/medium.jpg?1593313836				2	0	FALSE	3	Itasca State Park, Park Rapids, MN, US	47.1941	-95.1649	71		FALSE			Hubbard	Minnesota	Ixodes scapularis
51287577	Sun Jun 14 2020 11:52:17 GMT-0500 (CDT)	2020-06-14	Jun	2020	2020-06-14 11:52:17 UTC	UTC	2079437	colleenwilliamsfreier1	2020-06-28 21:39:40 UTC	2020-07-14 21:11:05 UTC	research		https://www.inaturalist.org/observations/51287577	https://static.inaturalist.org/photos/81473374/medium.jpg?1593380396				3	0	FALSE	3	MN-65, Pengilly, MN, US	47.2452	-93.1768	4		FALSE			Itasca	Minnesota	Dermacentor variabilis
51402504	2020/06/28 10:40 AM CDT	2020-06-28	Jun	2020	2020-06-28 15:40:00 UTC	Central Time (US & Canada)	1590417	dexternienhaus	2020-06-29 21:07:51 UTC	2020-07-14 21:11:21 UTC	research	CC-BY-NC	https://www.inaturalist.org/observations/51402504	https://static.inaturalist.org/photos/81662155/medium.jpeg?1593463959				2	0	FALSE		St Louis County, MN, USA	47.2851	-92.5774	4		FALSE			Saint Louis	Minnesota	Dermacentor variabilis
51413237	Mon Jun 29 2020 18:00:02 GMT-0500 (CDT)	2020-06-29	Jun	2020	2020-06-29 18:00:02 UTC	UTC	2125960	ekemp0646	2020-06-29 23:02:12 UTC	2020-07-07 20:30:22 UTC	research	CC-BY-NC	https://www.inaturalist.org/observations/51413237	https://static.inaturalist.org/photos/81683197/medium.jpg?1593471760				3	1	FALSE	3	Goldeneye Ln, Park Rapids, MN, US	46.9973	-94.993	10		FALSE			Hubbard	Minnesota	Dermacentor variabilis
51436504	Sun Jun 21 2020 14:21:45 GMT-0500 (CDT)	2020-06-21	Jun	2020	2020-06-21 14:21:45 UTC	UTC	2599830	dancingmooncat	2020-06-30 03:53:50 UTC	2020-07-14 21:11:45 UTC	research	CC-BY-NC	https://www.inaturalist.org/observations/51436504	https://static.inaturalist.org/photos/81722463/medium.jpg?1593489356			This a nymph with a bit of a blood meal.	1	0	FALSE	3	Minnesota, US	45.1781	-92.6067	609	obscured	TRUE			Washington	Minnesota	Ixodes scapularis
51502374	Tue Jun 30 2020 13:50:25 GMT-0500 (CDT)	2020-06-30	Jun	2020	2020-06-30 13:50:25 UTC	UTC	2125960	ekemp0646	2020-06-30 18:59:02 UTC	2020-07-14 21:12:09 UTC	research	CC-BY-NC	https://www.inaturalist.org/observations/51502374	https://static.inaturalist.org/photos/81832534/medium.jpg?1593543568				2	0	FALSE	3	Goldeneye Ln, Park Rapids, MN, US	46.9974	-94.9932			FALSE			Hubbard	Minnesota	Dermacentor variabilis
51658598	2020-07-01 9:20:47 PM CDT	2020-07-01	July	2020	2020-07-01 21:20:47 UTC	UTC	2193837	carl139	2020-07-02 03:09:46 UTC	2020-07-14 21:12:25 UTC	research		https://www.inaturalist.org/observations/51658598	https://static.inaturalist.org/photos/82088993/medium.jpeg?1593659390				2	0	FALSE	2	Duluth Township, MN, USA	46.9688	-91.8974	5		FALSE	gps	gps	Saint Louis	Minnesota	Dermacentor variabilis
52021346	Tue May 26 2020 10:03:09 GMT-0500 (CDT)	2020-05-26	May	2020	2020-05-26 10:03:09 UTC	UTC	1028872	sparlingll	2020-07-05 14:37:39 UTC	2020-07-07 20:29:18 UTC	research		https://www.inaturalist.org/observations/52021346	https://static.inaturalist.org/photos/82677669/medium.jpg?1593959865				1	0	FALSE	3	250th St E, Elko New Market, MN, US	44.5814	-93.3956	435151		FALSE			Scott	Minnesota	Dermacentor variabilis
52054870	2008/06/10 5:56 PM CDT	2008-06-10	Jun	2008	2008-06-10 22:56:00 UTC	Central Time (US & Canada)	1667976	mnwild	2020-07-05 18:50:53 UTC	2020-07-14 21:13:07 UTC	research	CC-BY-NC	https://www.inaturalist.org/observations/52054870	https://static.inaturalist.org/photos/82726699/medium.jpg?1593974274				2	0	FALSE		Crow Wing County, US-MN, US	46.4283	-94.0488	31	obscured	TRUE			Crow Wing	Minnesota	Dermacentor variabilis
52648146	2020-07-11 12:26:53 AM CDT	2020-07-11	July	2020	2020-07-11 00:26:53 UTC	UTC	3213192	riquellwitt	2020-07-11 05:29:35 UTC	2020-07-14 21:13:25 UTC	research		https://www.inaturalist.org/observations/52648146	https://static.inaturalist.org/photos/83706812/medium.jpg?1594445379				3	0	FALSE	2	Houston Township, MN 55943, USA	43.8185	-91.5596	22504		FALSE	gps	gps	Houston	Minnesota	Dermacentor variabilis
52965755	Mon Jul 13 2020 11:11:01 GMT-0500 (CDT)	2020-07-13	July	2020	2020-07-13 16:11:01 UTC	Central Time (US & Canada)	1195978	matthewt6416	2020-07-13 18:30:33 UTC	2020-07-14 21:13:41 UTC	research	CC-BY-NC	https://www.inaturalist.org/observations/52965755	https://static.inaturalist.org/photos/84224312/medium.jpg?1594665039				2	0	FALSE	3	165th St W, Lakeville, MN, US	44.7112	-93.1611	8		FALSE			Dakota	Minnesota	Dermacentor variabilis
52999205	Mon Jul 13 2020 17:22:12 GMT-0500 (CDT)	2020-07-13	July	2020	2020-07-13 22:22:12 UTC	Central Time (US & Canada)	1195978	matthewt6416	2020-07-13 23:47:30 UTC	2020-07-14 21:13:55 UTC	research	CC-BY-NC	https://www.inaturalist.org/observations/52999205	https://static.inaturalist.org/photos/84278406/medium.jpg?1594684069				2	0	FALSE	3	Minnesota, US	44.7743	-93.1219	24	obscured	TRUE			Dakota	Minnesota	Dermacentor variabilis
53063827	2020-07-14 11:27:18 AM CDT	2020-07-14	July	2020	2020-07-14 11:27:18 UTC	UTC	2091296	arkoshiol	2020-07-14 16:42:09 UTC	2020-07-14 21:14:13 UTC	research		https://www.inaturalist.org/observations/53063827	https://static.inaturalist.org/photos/84381922/medium.jpeg?1594744953				1	0	FALSE	2	Laketown Township, MN, USA	44.8735	-93.7007			FALSE	gps	gps	Carver	Minnesota	Dermacentor variabilis
53122341	Tue Jul 14 2020 22:40:32 GMT-0500 (CDT)	2020-07-14	July	2020	2020-07-14 22:40:32 UTC	UTC	2733084	lmurchie1108	2020-07-15 03:41:23 UTC	2020-07-16 21:29:12 UTC	research	CC-BY-NC	https://www.inaturalist.org/observations/53122341	https://static.inaturalist.org/photos/84477173/medium.jpg?1594784485				2	0	FALSE	3	Bethel University, Arden Hills, MN, US	45.0616	-93.162	109		FALSE			Ramsey	Minnesota	Dermacentor variabilis
53188906	2020-07-15 2:55:22 PM CDT	2020-07-15	July	2020	2020-07-15 18:55:22 UTC	Eastern Time (US & Canada)	609323	naturegeek168	2020-07-15 20:00:34 UTC	2020-07-16 21:28:18 UTC	research	CC-BY-NC	https://www.inaturalist.org/observations/53188906	https://static.inaturalist.org/photos/84582828/medium.jpeg?1594843238				2	0	FALSE	2	Carpenter Township, MN, USA	47.8722	-93.3373	672		FALSE	gps	gps	Itasca	Minnesota	Dermacentor variabilis
53193557	2020-07-15 3:33:36 PM CDT	2020-07-15	July	2020	2020-07-15 20:33:36 UTC	Central Time (US & Canada)	2792059	helianthelsa	2020-07-15 20:51:29 UTC	2020-07-16 21:27:28 UTC	research	CC-BY-NC	https://www.inaturalist.org/observations/53193557	https://static.inaturalist.org/photos/84590795/medium.jpeg?1594846309			First of three ticks I picked up on Jul 14 along the Mississippi	3	0	FALSE	2	Minneapolis, MN 55406, USA	44.9332	-93.2013	2820		FALSE	gps	gps	Hennepin	Minnesota	Dermacentor variabilis
53193686	2020-07-15 3:34:34 PM CDT	2020-07-15	July	2020	2020-07-15 20:34:34 UTC	Central Time (US & Canada)	2792059	helianthelsa	2020-07-15 20:52:51 UTC	2020-07-16 21:26:20 UTC	research	CC-BY-NC	https://www.inaturalist.org/observations/53193686	https://static.inaturalist.org/photos/84590983/medium.jpeg?1594846385			Second of three ticks I picked up Jul 14 along the Mississippi	2	0	FALSE	2	Minneapolis, MN 55406, USA	44.934	-93.2011	2850		FALSE	gps	gps	Hennepin	Minnesota	Dermacentor variabilis
53193930	2020-07-15 3:35:23 PM CDT	2020-07-15	July	2020	2020-07-15 20:35:23 UTC	Central Time (US & Canada)	2792059	helianthelsa	2020-07-15 20:55:21 UTC	2020-07-16 21:25:40 UTC	research	CC-BY-NC	https://www.inaturalist.org/observations/53193930	https://static.inaturalist.org/photos/84591384/medium.jpeg?1594846540			(top right) third of three ticks I picked up Jul 14 along the Mississippi	2	0	FALSE	2	Minneapolis, MN 55406, USA	44.9344	-93.2009	2577		FALSE	gps	gps	Hennepin	Minnesota	Dermacentor variabilis
53631046	Sun Jul 19 2020 13:09:36 GMT-0500 (CDT)	2020-07-19	July	2020	2020-07-19 13:09:36 UTC	UTC	2617912	falon	2020-07-19 18:20:06 UTC	2020-07-20 15:47:40 UTC	research	CC-BY-NC	https://www.inaturalist.org/observations/53631046	https://static.inaturalist.org/photos/85306327/medium.jpg?1595182816				1	0	FALSE	3	Dakota Ave, Lakeville, MN, US	44.6301	-93.3643	5		FALSE			Scott	Minnesota	Dermacentor variabilis
53771523	Mon Jul 20 2020 11:26:39 GMT-0500 (CDT)	2020-07-20	July	2020	2020-07-20 16:26:39 UTC	Central Time (US & Canada)	188597	gonodactylus	2020-07-20 20:58:22 UTC	2020-07-21 12:58:13 UTC	research	CC-BY-NC	https://www.inaturalist.org/observations/53771523	https://static.inaturalist.org/photos/85534519/medium.jpg?1595278704				2	0	FALSE	3	Hastings, MN, US	44.7031	-92.8231	19		FALSE			Dakota	Minnesota	Amblyomma americanum
54224707	Fri Jul 24 2020 19:32:50 GMT-0500 (CDT)	2020-07-24	July	2020	2020-07-24 19:32:50 UTC	UTC	970415	fieldsparrow	2020-07-25 01:45:57 UTC	2020-07-26 23:35:31 UTC	research	CC-BY-NC	https://www.inaturalist.org/observations/54224707	https://static.inaturalist.org/photos/86271830/medium.jpg?1595641561			Ceiling upstairs.	2	0	FALSE	3	First St N, Montevideo, MN, US	44.9528	-95.725	30		FALSE			Chippewa	Minnesota	Carios kelleyi

## Sheet: 3. Europe Hyalomma
id	observed_on_string	observed_on	time_observed_at	time_zone	user_id	user_login	created_at	updated_at	quality_grade	license	url	image_url	sound_url	tag_list	description	num_identification_agreements	num_identification_disagreements	captive_cultivated	oauth_application_id	place_guess	latitude	longitude	positional_accuracy	geoprivacy	taxon_geoprivacy	coordinates_obscured	positioning_method	positioning_device	place_county_name	place_country_name	scientific_name
1096563	2014-06-09	2014-06-09		Rome	32921	enricoschifani	2014-11-26 15:44:31 UTC	2020-07-08 19:57:46 UTC	needs_id		http://www.inaturalist.org/observations/1096563	https://static.inaturalist.org/photos/1378005/medium.jpg?1417016676				3	0	FALSE		Capo Rama	38.1381	13.0542	150			FALSE				Italy	Hyalomma
2776247	2015-12-12 11:43:00	2015-12-12	2015-12-12 07:43:26 UTC	Abu Dhabi	81949	trcarlisle	2016-03-13 13:11:28 UTC	2018-04-15 14:06:47 UTC	needs_id	CC-BY-NC-SA	http://www.inaturalist.org/observations/2776247	https://static.inaturalist.org/photos/3145229/medium.jpg?1457874692				1	0	FALSE		Bassata Desert Village, Umm al-Quwain, UAE	25.5499	55.8239				FALSE				United Arab Emirates	Hyalomma
3296439	2013-05-01	2013-05-01		Athens	63211	stevedaniels	2016-05-25 04:17:47 UTC	2020-07-08 19:53:49 UTC	needs_id	CC-BY-NC	http://www.inaturalist.org/observations/3296439	https://static.inaturalist.org/photos/3810163/medium.JPG?1464149871			Dermacentor sp?	2	0	FALSE		Ferma, Crete	35.0208	25.8569				FALSE			Lasithi	Greece	Hyalomma
5236461	2017/03/06 2:33 PM EET	2017-03-06	2017-03-06 12:33:00 UTC	Athens	215001	katya	2017-03-06 15:13:13 UTC	2020-05-28 21:07:38 UTC	needs_id	CC-BY-NC	https://www.inaturalist.org/observations/5236461	https://static.inaturalist.org/photos/6475032/medium.jpg?1488813154				2	0	FALSE		–ü—Ä–∏–º–æ—Ä—Å–∫–æ, –ë–æ–ª–≥–∞—Ä–∏—è	42.2754	27.7479	15			FALSE			Primorsko	Bulgaria	Hyalomma
6359052	2015/10/29 9:02 PM EET	2015-10-29	2015-10-29 19:02:00 UTC	Athens	490065	amr_salah	2017-05-25 19:17:25 UTC	2018-04-21 01:42:56 UTC	needs_id	CC-BY-NC	https://www.inaturalist.org/observations/6359052	https://static.inaturalist.org/photos/8019827/medium.jpeg?1495739726				1	0	FALSE		South Sinai Governorate, Egypt	29.3102	34.1532	101848			FALSE				Egypt	Hyalomma
6704900	2017/06/14 9:42 AM EEST	2017-06-14	2017-06-14 06:42:00 UTC	Athens	215001	katya	2017-06-18 16:24:57 UTC	2020-05-28 21:06:40 UTC	needs_id	CC-BY-NC	https://www.inaturalist.org/observations/6704900	https://static.inaturalist.org/photos/8505468/medium.jpg?1497803050				3	0	FALSE		–ü—Ä–∏–º–æ—Ä—Å–∫–æ, –ë–æ–ª–≥–∞—Ä–∏—è	42.2994	27.7569	31			FALSE			Primorsko	Bulgaria	Hyalomma
7295808	2017-07-31 7:57:06 p. m. CEST	2017-07-31	2017-07-31 05:57:06 UTC	Paris	483369	luisrodriguez3	2017-07-31 18:02:35 UTC	2020-06-04 20:46:28 UTC	needs_id		https://www.inaturalist.org/observations/7295808	https://static.inaturalist.org/photos/9439220/medium.jpg?1501524156			Sorry for the picture!!	3	0	FALSE	2	Calle la Paloma, 20 05292 Maello √Åvila Espa√±a	40.8605	-4.55447				FALSE	gps	gps		Spain	Hyalomma
8681971	2014/08/22 7:40 PM MSK	2014-08-22	2014-08-22 15:40:00 UTC	Moscow	677594	nakarb	2017-11-04 19:07:44 UTC	2018-05-12 13:28:25 UTC	needs_id	CC-BY-NC	https://www.inaturalist.org/observations/8681971	https://static.inaturalist.org/photos/11633369/medium.jpg?1509821722				1	0	FALSE		–®–∞—Ä–º-—ç–ª—å-–®–µ–π—Ö, Qesm Sharm Ash Sheikh, –Æ–∂–Ω–∞—è –°–∏–Ω–∞, –ï–≥–∏–ø–µ—Ç	27.9677	34.4172	47			FALSE				Egypt	Hyalomma
9126178	2015/03/31 8:55 PM +03	2015-03-31	2015-03-31 17:55:00 UTC	Baghdad	724460	zayn_alnajm	2017-12-11 20:11:24 UTC	2018-07-13 06:02:59 UTC	research	CC-BY-NC	https://www.inaturalist.org/observations/9126178	https://static.inaturalist.org/photos/12332862/medium.jpg?1513023017				1	0	FALSE		Al Mishraq al Jadeed, Basrah, Iraq	30.4823	47.817	196			FALSE			Basrah	Iraq	Hyalomma
9132215	2017/05/28 12:25 PM CEST	2017-05-28	2017-05-28 10:25:00 UTC	Paris	549351	antoniojpizarro	2017-12-12 09:00:46 UTC	2020-05-02 16:49:02 UTC	research	CC-BY-NC	https://www.inaturalist.org/observations/9132215	https://static.inaturalist.org/photos/12342375/medium.jpg?1513069175		ara√±a, spider		2	0	FALSE		Rota, Espa√±a	36.6689	-6.40186	717			FALSE				Spain	Hyalomma
9440091	2011-03-08	2011-03-08		Berlin	689940	christianlangner	2018-01-11 18:01:27 UTC	2018-03-11 01:01:56 UTC	research	CC-BY-NC	https://www.inaturalist.org/observations/9440091	https://static.inaturalist.org/photos/12834815/medium.jpg?1515693644				1	0	FALSE		Plage Blanche, Marokko	28.87	-10.78	1899			FALSE				Morocco	Hyalomma
9988277	2018/02/23 2:43 PM EET	2018-02-23	2018-02-23 12:43:00 UTC	Athens	63211	stevedaniels	2018-02-25 10:09:58 UTC	2020-07-08 20:18:00 UTC	needs_id	CC-BY-NC	https://www.inaturalist.org/observations/9988277	https://static.inaturalist.org/photos/13729132/medium.jpeg?1519553224			possibly Hyalomma? There were a couple of dogs nearby.	2	0	FALSE		Koutsounari 722 00, Greece	35.0124	25.8294	122			FALSE			Lasithi	Greece	Hyalomma
12920522	2018-05-29 10:54:03 AM CEST	2018-05-29	2018-05-29 08:54:03 UTC	Paris	855241	cappellaccia	2018-05-29 08:55:08 UTC	2020-07-13 22:05:03 UTC	needs_id	CC-BY-NC	https://www.inaturalist.org/observations/12920522	https://static.inaturalist.org/photos/18770273/medium.jpeg?1527584139				4	0	FALSE	2	Unnamed Road, 92018 Santa Margherita di Belice AG, Italia	37.6944	13.0469				FALSE	gps	gps	Agrigento	Italy	Hyalomma
13635860	2018-06-21 1:21:47 PM CEST	2018-06-21	2018-06-21 11:21:47 UTC	Paris	855241	cappellaccia	2018-06-21 11:24:13 UTC	2020-07-22 20:17:59 UTC	needs_id	CC-BY-NC	https://www.inaturalist.org/observations/13635860	https://static.inaturalist.org/photos/20071717/medium.jpeg?1529580261				3	0	FALSE	2	40050 Monterenzio BO, Italia	44.2493	11.4275	10			FALSE			Bologna	Italy	Hyalomma
14105291	2018-07-03	2018-07-03		UTC	562947	esteban11	2018-07-06 16:08:33 UTC	2020-05-10 11:08:39 UTC	research		https://www.inaturalist.org/observations/14105291	https://static.inaturalist.org/photos/20889938/medium.jpeg?1530893371				4	1	FALSE	2	Calle Col√≥n, 15, 41130 La Puebla del R√≠o, Sevilla, Espa√±a	37.2637	-6.06091	263			FALSE	gps	gps		Spain	Hyalomma
14726087	2017/04/15 10:22 PM +0300	2017-04-15	2017-04-15 19:22:00 UTC	Baghdad	1078088	efarilis	2018-07-25 19:26:27 UTC	2020-07-15 19:51:54 UTC	needs_id	CC-BY-NC	https://www.inaturalist.org/observations/14726087	https://static.inaturalist.org/photos/21964509/medium.jpg?1532546643				3	0	FALSE		–ù–∏–∫–æ–ª–∞–µ–≤—Å–∫–∞—è –æ–±–ª–∞—Å—Ç—å, –£–∫—Ä–∞–∏–Ω–∞	46.975	31.9946	10000			FALSE			Mykola‚Äπvs'ka	Ukraine	Hyalomma
14901992	2016-06-26	2016-06-26		Lisbon	682977	francisco100	2018-07-29 20:32:52 UTC	2020-07-15 19:53:35 UTC	needs_id		https://www.inaturalist.org/observations/14901992	https://static.inaturalist.org/photos/22243137/medium.jpeg?1532896371				3	0	FALSE		Portugal - Moimenta	41.9526	-6.95668	10			FALSE			Vinhais	Portugal	Hyalomma
16155971	2018/09/02 9:15 PM WEST	2018-09-02	2018-09-02 20:15:00 UTC	Europe/London	3098	flight69	2018-09-03 02:07:52 UTC	2020-07-15 19:58:46 UTC	needs_id		https://www.inaturalist.org/observations/16155971	https://static.inaturalist.org/photos/24218994/medium.jpeg?1535940357		facebook.com/fotossinteses, flickr.com/flight69, flight69@gmail.com, Luis Lopes Silva fotografia		3	0	FALSE		8200 Albufeira, Portugal	37.1271	-8.24389				FALSE			Albufeira	Portugal	Hyalomma
16944402	Wed Sep 26 2018 16:03:47 GMT+0200 (GMT+2)	2018-09-26	2018-09-26 14:03:47 UTC	Africa/Johannesburg	454041	andonijbravo	2018-09-26 20:50:20 UTC	2020-06-04 20:45:17 UTC	needs_id		https://www.inaturalist.org/observations/16944402	https://static.inaturalist.org/photos/25608058/medium.jpg?1537995026				3	0	FALSE	3	Antigua Carretera de Andaluc√≠a, Aranjuez, Comunidad de Madrid, ES	40.087	-3.60685	5			FALSE				Spain	Hyalomma
17791341	2018/10/19 5:42 PM CEST	2018-10-19	2018-10-19 15:42:00 UTC	Paris	1148550	sara_atailia	2018-10-24 08:52:08 UTC	2019-03-14 07:18:35 UTC	needs_id	CC-BY-NC	https://www.inaturalist.org/observations/17791341	https://static.inaturalist.org/photos/27145847/medium.jpg?1540371085				2	0	FALSE		Boudaroua, Alg√©rie	36.5212	7.7023	949			FALSE				Algeria	Hyalomma
17849567	2018/10/19 5:42 PM CEST	2018-10-19	2018-10-19 15:42:00 UTC	Paris	1148550	sara_atailia	2018-10-26 12:31:34 UTC	2019-03-14 07:17:58 UTC	needs_id	CC-BY-NC	https://www.inaturalist.org/observations/17849567	https://static.inaturalist.org/photos/27247775/medium.jpg?1540557069				2	0	FALSE		Boudaroua, Alg√©rie	36.5212	7.7023	949			FALSE				Algeria	Hyalomma
18416605	2018-07-11 17:29:00	2018-07-11	2018-07-11 15:29:00 UTC	Berlin	5643	jakob	2018-11-15 22:00:20 UTC	2020-07-16 22:18:04 UTC	research	CC-BY	https://www.inaturalist.org/observations/18416605	https://static.inaturalist.org/photos/28152234/medium.jpeg?1542319218			Parasite of www.inaturalist.org/observations/18416578	2	0	FALSE		Albania	40.7227	19.473	87			FALSE			Fier	Albania	Hyalomma
19246018	2013/02/19 12:24 PM CET	2013-02-19	2013-02-19 11:24:00 UTC	Paris	59856	nasserhalaweh	2018-12-27 07:40:54 UTC	2020-06-27 17:28:30 UTC	research	CC-BY-NC	https://www.inaturalist.org/observations/19246018	https://static.inaturalist.org/photos/29569795/medium.jpg?1545896217		Ixodidae	Hyalomma sp. TORTOISE TICK_x000D_ A parasite of Testudo graeca MESOPOTAMIAN SPUR-THIGHED TORTOISE	1	0	FALSE		Ramallah	31.9063	35.1983	40			FALSE				Palestine	Hyalomma
20147007	2018/11/03 2:42 PM CET	2018-11-03	2018-11-03 13:42:00 UTC	Belgrade	1449003	vikula_bludov	2019-02-06 04:41:17 UTC	2020-07-22 20:19:47 UTC	needs_id	CC-BY-NC	https://www.inaturalist.org/observations/20147007	https://static.inaturalist.org/photos/31074677/medium.jpg?1549427912				2	0	FALSE		–í–∏—à—ö–µ–≤–∞, –ß–µ—Ä–Ω–æ–≥–æ—Ä–∏—è	42.2857	18.7984	15			FALSE				Montenegro	Hyalomma
21155557	2019-03-11 7:52:46 a.m. WET	2019-03-11	2019-03-11 07:52:46 UTC	Europe/London	606457	audun	2019-03-11 21:10:47 UTC	2019-04-02 08:35:24 UTC	needs_id	CC-BY-NC	https://www.inaturalist.org/observations/21155557	https://static.inaturalist.org/photos/32703735/medium.jpeg?1552338665				1	0	FALSE	2	Errachidia, MA-MT, MA	31.2125	-3.98861				FALSE	gps	gps		Morocco	Hyalomma
21523687	2019/03/23 7:29 PM CET	2019-03-23	2019-03-23 18:29:00 UTC	Madrid	259794	jimarcor	2019-03-23 19:14:08 UTC	2020-06-04 20:44:29 UTC	needs_id	CC-BY-NC	https://www.inaturalist.org/observations/21523687	https://static.inaturalist.org/photos/33306861/medium.jpeg?1553366492				3	1	FALSE		Sevilla, Espa√±a	37.5605	-6.14526				FALSE				Spain	Hyalomma
22035350	2019/04/04 4:46 PM +04	2019-04-04	2019-04-04 12:46:00 UTC	Abu Dhabi	185160	john_pereira	2019-04-05 16:45:31 UTC	2019-04-11 04:43:01 UTC	needs_id	CC-BY-NC	https://www.inaturalist.org/observations/22035350	https://static.inaturalist.org/photos/34139563/medium.jpg?1554481870				2	0	FALSE		Sharjah - United Arab Emirates	25.2311	55.8345	4			FALSE				United Arab Emirates	Hyalomma
22145784	Sun Apr 07 2019 17:28:11 GMT+0200 (GMT+2)	2019-04-07	2019-04-07 15:28:11 UTC	Africa/Johannesburg	317165	lazza	2019-04-07 16:15:09 UTC	2020-06-04 20:40:08 UTC	needs_id	CC-BY-NC	https://www.inaturalist.org/observations/22145784	https://static.inaturalist.org/photos/34285470/medium.jpg?1554653740				3	0	FALSE	3	Laguna del Hondo, Elche, Valencia, ES	38.1671	-0.716317	16			FALSE				Spain	Hyalomma
22416765	2018/12/16 12:41 AM CST	2018-12-16	2018-12-16 06:41:00 UTC	Central Time (US & Canada)	7943	vijaybarve	2019-04-13 16:41:03 UTC	2019-04-17 03:05:12 UTC	needs_id	CC-BY	https://www.inaturalist.org/observations/22416765	https://static.inaturalist.org/photos/34719189/medium.jpeg?1555172661		VijayBarve, DiversityIndia		1	0	FALSE		Pune, Maharashtra, India	18.5224	73.8192				FALSE				India	Hyalomma
23616646	Fri Oct 12 2018 14:37:52 GMT+0200 (GMT+2)	2018-10-12	2018-10-12 12:37:52 UTC	Africa/Johannesburg	1689148	rakeem1234	2019-04-28 12:56:55 UTC	2020-06-04 22:54:34 UTC	needs_id		https://www.inaturalist.org/observations/23616646	https://static.inaturalist.org/photos/36562622/medium.jpg?1556456232				2	0	FALSE	3	266 01, Svat√Ω Jan pod Skalou, St≈ôedoƒçesk√Ω, CZ	49.9728	14.1439	115			FALSE			Beroun	Czechia	Hyalomma
24229876	2019-04-14	2019-04-14		Paris	1648470	marianne_annon	2019-04-30 22:59:51 UTC	2020-07-22 20:30:46 UTC	needs_id	CC-BY-NC	https://www.inaturalist.org/observations/24229876	https://static.inaturalist.org/photos/37467138/medium.jpeg?1556664814			Photo de Julien FRAISSE, qui propose le genre Hyalomma pour cette tique. Son commentaire : "Elle fait un peu plus de 5 mm sans compter le gnathosome."_x000D_ Picture by Julien FRAISSE, who suggests the Hyalomma genus. Length : approximately 5mm without the gnathosoma.	4	0	FALSE		34380 Saint-Martin-de-Londres, France	43.8134	3.71615	191			FALSE			H√©rault	France	Hyalomma
24432244	2019-04-15 9:02:28 –ü–ü GMT+03:00	2019-04-15	2019-04-15 06:02:28 UTC	Baghdad	1092367	marnika	2019-05-03 10:58:15 UTC	2020-07-22 20:32:50 UTC	needs_id	CC-BY-NC	https://www.inaturalist.org/observations/24432244	https://static.inaturalist.org/photos/37781323/medium.jpg?1556881098				2	0	FALSE	2	—É–ª. –û—Å–≤–æ–±–æ–¥–∏—Ç–µ–ª–µ–π, 119, –î–∏–≤–Ω–æ–µ, –°—Ç–∞–≤—Ä–æ–ø–æ–ª—å—Å–∫–∏–π –∫—Ä–∞–π, –†–æ—Å—Å–∏—è, 356721	45.9206	43.3892	33			FALSE	gps	gps		Russia	Hyalomma
25268087	Fri May 17 2019 18:50:06 GMT+0200 (GMT+2)	2019-05-17	2019-05-17 16:50:06 UTC	Africa/Johannesburg	567112	etxeduret	2019-05-17 16:50:56 UTC	2020-07-22 20:26:43 UTC	needs_id		https://www.inaturalist.org/observations/25268087	https://static.inaturalist.org/photos/39119315/medium.jpg?1558111864				2	0	FALSE	3	Village de Caldarello, Pianottoli-Caldarello, Corse, FR	41.4842	9.06071	12			FALSE			Corse-du-Sud	France	Hyalomma
25371004	2019-05-02 9:20:00 AM GMT+01:00	2019-05-02	2019-05-02 07:20:00 UTC	Amsterdam	1082970	karimhaddad	2019-05-19 09:13:50 UTC	2019-05-20 03:47:24 UTC	needs_id		https://www.inaturalist.org/observations/25371004	https://static.inaturalist.org/photos/39286582/medium.jpeg?1558257233				0	0	FALSE	2	Unnamed Road, Constantine, Alg√©rie	36.4006	6.65858	1052			FALSE	gps	gps	Constantine	Algeria	Hyalomma
25795654	2019-05-26 12:22:53 √ñS GMT+03:00	2019-05-26	2019-05-26 09:22:53 UTC	Baghdad	1761781	gokcehasdemir	2019-05-26 10:10:19 UTC	2019-05-28 20:22:52 UTC	research		https://www.inaturalist.org/observations/25795654	https://static.inaturalist.org/photos/39994548/medium.jpeg?1558867311				2	0	FALSE	2	√áankaya, TR-AN, TR	39.879	32.783	4			FALSE				Turkey	Hyalomma
26073181	2019-05-30 8:46:00 pm CEST	2019-05-30	2019-05-30 18:46:00 UTC	Paris	1778755	csarferri	2019-05-30 18:47:44 UTC	2020-06-04 20:39:11 UTC	needs_id		https://www.inaturalist.org/observations/26073181	https://static.inaturalist.org/photos/40452285/medium.jpeg?1559242068				2	0	FALSE	2	Benifair√≥ de les Valls, Valencia, Spain	39.729	-0.270493				FALSE	gps	gps		Spain	Hyalomma
26073289	2019-05-30 8:49:09 pm CEST	2019-05-30	2019-05-30 18:49:09 UTC	Paris	1778755	csarferri	2019-05-30 18:49:55 UTC	2020-06-04 20:38:54 UTC	needs_id		https://www.inaturalist.org/observations/26073289	https://static.inaturalist.org/photos/40452448/medium.jpeg?1559242205				2	0	FALSE	2	Benifair√≥ de les Valls, Valencia, Spain	39.7291	-0.270483				FALSE	gps	gps		Spain	Hyalomma
26073703	2019-05-30 8:46:03 pm CEST	2019-05-30	2019-05-30 18:46:03 UTC	Paris	1778755	csarferri	2019-05-30 18:58:04 UTC	2020-06-04 20:38:38 UTC	needs_id		https://www.inaturalist.org/observations/26073703	https://static.inaturalist.org/photos/40452929/medium.jpg?1559242687				3	0	FALSE	2	Benifair√≥ de les Valls, Valencia, Spain	39.729	-0.270493				FALSE	gps	gps		Spain	Hyalomma
26495058	2019/05/11 4:22 PM +01	2019-05-11	2019-05-11 16:22:00 UTC	Casablanca	1521043	sammykernane	2019-06-06 14:50:51 UTC	2019-06-06 21:23:56 UTC	needs_id	CC-BY-NC	https://www.inaturalist.org/observations/26495058	https://static.inaturalist.org/photos/41146531/medium.jpeg?1559832486				1	0	FALSE		Montagne des lions	35.7603	-0.497715	592			FALSE			Hassi Ben Okba	Algeria	Hyalomma
27102043	2019/06/16 8:50 PM +0300	2019-06-16	2019-06-16 17:50:00 UTC	Baghdad	1078088	efarilis	2019-06-16 18:12:05 UTC	2020-07-22 20:37:13 UTC	needs_id	CC-BY	https://www.inaturalist.org/observations/27102043	https://static.inaturalist.org/photos/42130378/medium.jpg?1560707694				1	0	FALSE		–ù–∏–∫–æ–ª–∞–µ–≤—Å–∫–∞—è –æ–±–ª–∞—Å—Ç—å, –£–∫—Ä–∞–∏–Ω–∞	46.975	31.9946	10000			FALSE			Mykola‚Äπvs'ka	Ukraine	Hyalomma
27346823	2016/05/10 4:04 PM NZST	2016-05-10	2016-05-10 04:04:00 UTC	Auckland	1474212	marcdomenech	2019-06-20 21:17:45 UTC	2020-06-04 20:37:07 UTC	needs_id	CC-BY-NC	https://www.inaturalist.org/observations/27346823	https://static.inaturalist.org/photos/42538647/medium.jpg?1561065400				2	0	FALSE		Molins de Rey, Barcelona, Espa√±a	41.4138	2.00945	161			FALSE				Spain	Hyalomma
27797502	2019-06-27 4:00:00 PM GMT+02:00	2019-06-27	2019-06-27 14:00:00 UTC	Africa/Johannesburg	1260455	enekogutierrez	2019-06-28 05:51:09 UTC	2020-07-02 21:07:12 UTC	needs_id	CC-BY-NC	https://www.inaturalist.org/observations/27797502	https://static.inaturalist.org/photos/43288760/medium.jpeg?1561701100				1	0	FALSE	2	Maderuelo, 40554, Segovia, Espa√±a	41.5157	-3.5445	704			FALSE	gps	gps		Spain	Hyalomma
28491481	2019/06/04 3:06 PM IDT	2019-06-04	2019-06-04 12:06:00 UTC	Jerusalem	1130172	perimetr	2019-07-09 12:11:12 UTC	2020-07-22 20:46:18 UTC	needs_id	CC0	https://www.inaturalist.org/observations/28491481	https://static.inaturalist.org/photos/44418249/medium.jpeg?1562674116				1	0	FALSE		–ò–∑–º–∞–∏–ª—å—Å–∫–∏–π —Ä–∞–π–æ–Ω, –û–¥–µ—Å—Å–∫–∞—è –æ–±–ª–∞—Å—Ç—å, –£–∫—Ä–∞–∏–Ω–∞	45.3659	28.9714	122			FALSE			Izma¬ãl's'ka	Ukraine	Hyalomma
29860544	2019-07-30 10:35:09 a. m. CEST	2019-07-30	2019-07-30 08:35:09 UTC	Paris	977772	jordicasanovas	2019-07-30 16:49:06 UTC	2020-06-04 20:34:56 UTC	needs_id		https://www.inaturalist.org/observations/29860544	https://static.inaturalist.org/photos/46625948/medium.jpeg?1564505349			?	2	0	FALSE	2	Tiana, Barcelona, Espanya	41.4912	2.27116	132			FALSE	gps	gps		Spain	Hyalomma
30091406	2019-08-03 11:37:53 AM GMT+02:00	2019-08-03	2019-08-03 09:37:53 UTC	Africa/Johannesburg	2080107	manon60	2019-08-03 09:38:25 UTC	2020-05-09 22:43:35 UTC	needs_id		https://www.inaturalist.org/observations/30091406	https://static.inaturalist.org/photos/46993407/medium.jpeg?1564825116				1	0	FALSE	2	Haute-Corse, Corse, FR	42.6408	9.01475	3			FALSE	gps	gps	Haute-Corse	France	Hyalomma
30298215	2019-08-06 10:59:00 am WEST	2019-08-06	2019-08-06 09:59:00 UTC	Europe/London	2089071	gjmm	2019-08-06 10:04:49 UTC	2020-07-21 19:57:44 UTC	needs_id	CC-BY-NC	https://www.inaturalist.org/observations/30298215	https://static.inaturalist.org/photos/47327604/medium.jpg?1565085892				2	0	FALSE	2	Alvito, 7920, Portugal	38.1857	-8.11151	7			FALSE			Alvito	Portugal	Hyalomma
30430239	Sat Aug 03 2019 10:14:00 GMT+0300 (GMT+3)	2019-08-03	2019-08-03 07:14:00 UTC	Baghdad	839042	tikitu	2019-08-08 16:20:43 UTC	2020-07-21 19:56:32 UTC	needs_id	CC0	https://www.inaturalist.org/observations/30430239	https://static.inaturalist.org/photos/47541793/medium.jpg?1565281249			On a tortoise	1	0	FALSE	3	60200, Litochoro, Pieria, GR	40.1054	22.4975	5			FALSE			Pieria	Greece	Hyalomma
30498697	2019-08-02 6:58:33 nachm. MESZ	2019-08-02	2019-08-02 04:58:33 UTC	Rome	300298	demetztobias	2019-08-09 19:47:01 UTC	2020-07-21 19:54:44 UTC	needs_id		https://www.inaturalist.org/observations/30498697	https://static.inaturalist.org/photos/47652235/medium.jpeg?1565380071			tick	1	0	FALSE		Sarand√´s, AL-VR, AL	39.7446	19.9975	9			FALSE			Vlor√´	Albania	Hyalomma
30763829	Tue Aug 13 2019 15:31:11 GMT+0300 (GMT+3)	2019-08-13	2019-08-13 12:31:11 UTC	Baghdad	1583829	andreytikhonov	2019-08-13 18:17:17 UTC	2020-07-21 19:50:09 UTC	needs_id		https://www.inaturalist.org/observations/30763829	https://static.inaturalist.org/photos/48080733/medium.jpg?1565720295				3	1	FALSE	3	Bakhchysarais'kyi, UA-KR, UA	44.4287	34.003	5			FALSE				Ukraine	Hyalomma
32404705	2019/03/24 4:37 PM UTC	2019-03-24		UTC	2219886	thomasauffray	2019-09-09 12:08:19 UTC	2020-05-09 23:58:16 UTC	research		https://www.inaturalist.org/observations/32404705	https://static.inaturalist.org/photos/50821136/medium.jpeg?1568030565				3	0	FALSE		34190 Ferri√®res-les-Verreries, France	43.8654	3.79497	756			FALSE			H√©rault	France	Hyalomma
32576200	2019/03/21 2:40 PM SST	2019-03-21	2019-03-21 00:40:00 UTC	Samoa	1470441	savvaszafeiriou	2019-09-12 09:28:16 UTC	2020-05-02 16:48:23 UTC	research	CC-BY-NC	https://www.inaturalist.org/observations/32576200	https://static.inaturalist.org/photos/51106983/medium.jpeg?1568280247			Found on a turtle called Testudo marginata	2	0	FALSE		ŒïŒªŒªŒ∑ŒΩŒπŒ∫œå, ŒïŒªŒªŒ¨Œ¥Œ±	37.8856	23.7438	370			FALSE			Attica	Greece	Hyalomma
33185134	2019-09-19 5:56:38 PM GMT+02:00	2019-09-19	2019-09-19 15:56:38 UTC	Africa/Johannesburg	1841564	noosphaere	2019-09-22 11:14:38 UTC	2020-06-18 12:27:56 UTC	needs_id	CC-BY-NC	https://www.inaturalist.org/observations/33185134	https://static.inaturalist.org/photos/52098812/medium.jpg?1569150886				2	0	FALSE	2	07650 Santany√≠, Balearen, Spanien	39.2799	3.04183	66			FALSE	gps	gps		Spain	Hyalomma
36060495	2008-05-10 11:10:00	2008-05-10	2008-05-10 10:10:03 UTC	Lisbon	10038	valter	2019-11-25 15:16:48 UTC	2020-05-10 01:17:48 UTC	research	CC-BY-NC	https://www.inaturalist.org/observations/36060495	https://static.inaturalist.org/photos/56953499/medium.jpg?1574695007		Europe, Portugal, Algarve, Castro Marim, Azinhal, Animalia, Arthropoda, Arachnida, Parasitiformes, Ixodidae, Hyalomma, Hyalomma lusitanicum, Carra√ßa, Tick, Fauna, taxonomy:binomial=Hyalomma lusitanicum, taxonomy:genus=Hyalomma, taxonomy:family=Ixodidae, taxonomy:order=Parasitiformes, taxonomy:class=Arachnida, taxonomy:phylum=Arthropoda, taxonomy:kingdom=Animalia, Nature, Nature Photography, Anim…	<b>Location</b>: Europe &gt; Portugal &gt; Algarve_x000D_ _x000D_ <b>Date Photo Taken</b>: May 10, 2008_x000D_ _x000D_ ¬© Copyright. You cannot use! Only <b>Encyclopedia of Life</b> (EOL)_x000D_	1	0	FALSE		Corte do Gago, Faro, Portugal	37.2943	-7.54829				FALSE			Castro Marim	Portugal	Hyalomma
36915504	2018-06-19	2018-06-19		Edinburgh	2459455	annienorthfield	2019-12-24 16:34:18 UTC	2020-07-21 18:19:32 UTC	needs_id	CC-BY-NC	https://www.inaturalist.org/observations/36915504	https://static.inaturalist.org/photos/58433641/medium.jpeg?1577205264			Only one poor quality photo, sorry!	1	0	FALSE	2	Fr√©jus, France	43.5106	6.82052	2789			FALSE	gps	gps	Var	France	Hyalomma
37991367	2015/05/13 7:47 AM CEST	2015-05-13	2015-05-13 05:47:00 UTC	Berlin	775177	max_hof_mann	2020-01-26 17:12:49 UTC	2020-06-04 20:08:37 UTC	needs_id	CC-BY-NC	https://www.inaturalist.org/observations/37991367	https://static.inaturalist.org/photos/60314176/medium.jpeg?1580058549				1	0	FALSE		Melga√ßo, 4960, Portugal	42.0247	-8.15592	1953			FALSE			Melga√ßo	Portugal	Hyalomma
38794494	2020-02-18T13:08:43Z	2020-02-18	2020-02-18 13:08:43 UTC	UTC	2347102	shandalwood	2020-02-18 13:57:23 UTC	2020-06-04 20:05:14 UTC	needs_id		https://www.inaturalist.org/observations/38794494	https://static.inaturalist.org/photos/61712691/medium.jpeg?1582034260			Found by the beach at Alvor dunes, Portugal.	1	0	FALSE	333	Portimao	37.136	-8.59019				FALSE			Portim√£o	Portugal	Hyalomma
40092395	2020/03/07 9:24 AM WIB	2020-03-07	2020-03-07 02:24:00 UTC	Jakarta	155951	tom-kirschey-nabu	2020-03-16 19:11:06 UTC	2020-03-16 19:11:06 UTC	needs_id		https://www.inaturalist.org/observations/40092395	https://static.inaturalist.org/photos/63676897/medium.jpeg?1584385754				0	0	FALSE		Konyaaltƒ±/Antalya, T√ºrkei	36.8241	30.5621				FALSE				Turkey	Hyalomma
41380714	2020-03-03 12:38:19 PM GMT+01:00	2020-03-03	2020-03-03 11:38:19 UTC	Amsterdam	2713456	helenemarienrlundkjrbye2018u	2020-04-04 18:30:43 UTC	2020-06-04 20:23:40 UTC	research		https://www.inaturalist.org/observations/41380714	https://static.inaturalist.org/photos/65640751/medium.jpeg?1586025046				2	0	FALSE	2	03184 Torrevieja, Alicante, Spain	38.0153	-0.662222				FALSE	gps	gps		Spain	Hyalomma
41861686	2018/08/28 1:56 PM CEST	2018-08-28	2018-08-28 11:56:00 UTC	Paris	2712242	brugorraiztelefonicanet	2020-04-10 22:29:15 UTC	2020-06-04 20:22:27 UTC	research	CC-BY-NC	https://www.inaturalist.org/observations/41861686	https://static.inaturalist.org/photos/66424926/medium.jpeg?1586557589				2	0	FALSE		Madrid, Espa√±a	40.7964	-3.7316	488			FALSE				Spain	Hyalomma
42478075	2019/05/21 12:18 PM CEST	2019-05-21	2019-05-21 10:18:00 UTC	Rome	30631	ilplataleo	2020-04-18 15:19:27 UTC	2020-05-02 16:48:01 UTC	research	CC-BY-NC	https://www.inaturalist.org/observations/42478075	https://static.inaturalist.org/photos/67448042/medium.jpg?1587223044			dav	1	0	FALSE		Pianosa, Italia	42.596	10.0889	1242			FALSE				Italy	Hyalomma
42478088	2019/05/21 12:55 PM CEST	2019-05-21	2019-05-21 10:55:00 UTC	Rome	30631	ilplataleo	2020-04-18 15:19:36 UTC	2020-06-24 05:49:31 UTC	research	CC-BY-NC	https://www.inaturalist.org/observations/42478088	https://static.inaturalist.org/photos/67448059/medium.jpg?1587223053			dav	3	0	FALSE		Pianosa, Italia	42.596	10.0889	1242			FALSE				Italy	Hyalomma
44259560	2020-04-29 5:21:48 PM GMT+02:00	2020-04-29	2020-04-29 15:21:48 UTC	Africa/Johannesburg	977772	jordicasanovas	2020-04-29 15:32:09 UTC	2020-06-05 07:24:59 UTC	needs_id		https://www.inaturalist.org/observations/44259560	https://static.inaturalist.org/photos/70173730/medium.jpeg?1588174335				2	0	FALSE	2	Cam√≠ Dalt d'Alella - Can Gaiet√†, 08391 Tiana, Barcelona, Espanya	41.486	2.27098	33			FALSE	gps	gps		Spain	Hyalomma
44457364	2020/04/26 11:27 AM CEST	2020-04-26	2020-04-26 09:27:00 UTC	Madrid	2850408	anapri	2020-05-01 09:38:02 UTC	2020-06-04 20:19:24 UTC	needs_id	CC-BY-NC	https://www.inaturalist.org/observations/44457364	https://static.inaturalist.org/photos/70488571/medium.jpg?1588325285			Fotos en finca de Alberto Aparicio	2	0	FALSE		Madrid, Espa√±a	40.6327	-3.78102	61			FALSE				Spain	Hyalomma
44477858	2018/07/24 1:33 PM UTC	2018-07-24		UTC	2853134	astro_graph	2020-05-01 14:51:34 UTC	2020-05-09 22:40:03 UTC	research		https://www.inaturalist.org/observations/44477858	https://static.inaturalist.org/photos/70519369/medium.jpg?1588344527			I found it on my leg, as it started to hurt... luckily I did not get sick.	2	0	FALSE		20240 Solaro, Frankreich	41.8649	9.39777	15			FALSE			Haute-Corse	France	Hyalomma
44608324	2020/02/18 6:33 PM CET	2020-02-18	2020-02-18 17:33:00 UTC	Paris	1576809	jpiolain	2020-05-02 16:59:45 UTC	2020-05-02 17:34:38 UTC	needs_id	CC-BY-NC	https://www.inaturalist.org/observations/44608324	https://static.inaturalist.org/photos/70713582/medium.jpeg?1588436198				0	0	FALSE		Province d'Errachidia, Maroc	31.2109	-3.99526	977			FALSE				Morocco	Hyalomma
44650878	2020/05/01 4:22 PM SST	2020-05-01	2020-05-01 03:22:00 UTC	Samoa	1470441	savvaszafeiriou	2020-05-02 21:59:09 UTC	2020-05-08 10:58:13 UTC	research	CC-BY-NC	https://www.inaturalist.org/observations/44650878	https://static.inaturalist.org/photos/70787387/medium.jpeg?1588456033				1	0	FALSE		Œ†ŒµœÅŒπœÜŒ≠œÅŒµŒπŒ± ŒíŒøœÅŒµŒØŒøœÖ ŒëŒπŒ≥Œ±ŒØŒøœÖ, ŒïŒªŒªŒ¨Œ¥Œ±	39.1605	26.5055	15			FALSE			Lesvos	Greece	Hyalomma
44793683	2020/05/03 6:56 PM CEST	2020-05-03	2020-05-03 16:56:00 UTC	Paris	742957	yvesbas	2020-05-03 21:05:01 UTC	2020-07-20 21:09:21 UTC	needs_id	CC-BY-NC	https://www.inaturalist.org/observations/44793683	https://static.inaturalist.org/photos/71010247/medium.jpeg?1588539826				2	0	FALSE		34380 Notre-Dame-de-Londres, France	43.825	3.76833	4			FALSE			H√©rault	France	Hyalomma
44954112	2018/07/25 8:36 AM CEST	2018-07-25	2018-07-25 06:36:00 UTC	Paris	2868318	pops34	2020-05-05 06:38:18 UTC	2020-05-09 23:57:12 UTC	research	CC-BY-NC	https://www.inaturalist.org/observations/44954112	https://static.inaturalist.org/photos/71269156/medium.png?1588660608				1	0	FALSE		34190 Ferri√®res-les-Verreries, France	43.8671	3.79199	4			FALSE			H√©rault	France	Hyalomma
45375887	Sat May 09 2020 14:54:21 GMT+0300 (GMT+3)	2020-05-09	2020-05-09 11:54:21 UTC	Baghdad	839042	tikitu	2020-05-09 16:15:05 UTC	2020-07-20 20:59:23 UTC	needs_id	CC0	https://www.inaturalist.org/observations/45375887	https://static.inaturalist.org/photos/71950240/medium.jpg?1589040925			Left behind by a tortoise	1	0	FALSE	3	57200, Melissochori, Thessalonika, GR	40.7607	22.9313	5			FALSE			Thessaloniki	Greece	Hyalomma
45459634	2020-05-10 11:01:41 AM GMT+02:00	2020-05-10	2020-05-10 09:01:41 UTC	Africa/Johannesburg	2937284	fernandodepablo	2020-05-10 09:02:31 UTC	2020-06-04 20:19:07 UTC	needs_id		https://www.inaturalist.org/observations/45459634	https://static.inaturalist.org/photos/72088906/medium.jpeg?1589101363				1	0	FALSE	2	Moralzarzal, Madrid, Espa√±a	40.6735	-3.97843	20			FALSE				Spain	Hyalomma
46751193	2020-05-21 8:17:30 PM GMT+02:00	2020-05-21	2020-05-21 18:17:30 UTC	Africa/Johannesburg	1895203	youyoudbois	2020-05-21 18:21:06 UTC	2020-06-27 17:03:31 UTC	research	CC-BY-NC	https://www.inaturalist.org/observations/46751193	https://static.inaturalist.org/photos/74144859/medium.jpg?1590085300			Avec des pattes jaunes et brunes √† rayures et corps brun fonc√©. Ce d√©place tr√®s rapidement	1	0	FALSE	2	07580 Berz√®me, France	44.6559	4.58741	121			FALSE	gps	gps	Ard√®che	France	Hyalomma
46843871	2020/05/21 3:57 PM HST	2020-05-21	2020-05-22 01:57:00 UTC	Hawaii	2219886	thomasauffray	2020-05-22 14:41:52 UTC	2020-05-22 14:41:52 UTC	needs_id		https://www.inaturalist.org/observations/46843871	https://static.inaturalist.org/photos/74261811/medium.jpeg?1590142997				0	0	FALSE		34190 Ferri√®res-les-Verreries, France	43.8576	3.79377	250			FALSE			H√©rault	France	Hyalomma
46877884	2020/05/22 7:56 PM CEST	2020-05-22	2020-05-22 17:56:00 UTC	Rome	147672	filippoceccolini	2020-05-22 19:28:23 UTC	2020-07-20 20:36:53 UTC	needs_id	CC-BY-NC	https://www.inaturalist.org/observations/46877884	https://static.inaturalist.org/photos/74344538/medium.jpg?1590175674				1	0	FALSE		52016 Rassina AR, Italia	43.65	11.8341	2			FALSE				Italy	Hyalomma
47570147	2020-05-28 12:37:11 AM GMT+01:00	2020-05-28	2020-05-27 22:37:11 UTC	Amsterdam	2416828	ahleitao	2020-05-27 23:38:18 UTC	2020-06-07 04:54:28 UTC	needs_id	CC-BY-NC	https://www.inaturalist.org/observations/47570147	https://static.inaturalist.org/photos/75449839/medium.jpeg?1590622704				1	0	FALSE	2	7040-049 Arraiolos, Portugal	38.7246	-7.98589	25			FALSE			Arraiolos	Portugal	Hyalomma
47756331	2020-05-29 6:19:51 PM GMT+02:00	2020-05-29	2020-05-29 16:19:51 UTC	Africa/Johannesburg	742957	yvesbas	2020-05-29 18:05:12 UTC	2020-06-25 11:15:15 UTC	research	CC-BY-NC	https://www.inaturalist.org/observations/47756331	https://static.inaturalist.org/photos/75754449/medium.jpeg?1590775521				2	0	FALSE	2	34380 Notre-Dame-de-Londres, France	43.8263	3.76975	7			FALSE			H√©rault	France	Hyalomma
48046516	2020/05/20 7:43 PM WEST	2020-05-20	2020-05-20 18:43:00 UTC	Lisbon	2744469	hchavez	2020-05-31 21:46:57 UTC	2020-06-21 17:56:51 UTC	needs_id	CC-BY-NC	https://www.inaturalist.org/observations/48046516	https://static.inaturalist.org/photos/76214495/medium.jpg?1590961418				2	0	FALSE		Santa Cruz de Tenerife, Spain	28.4869	-16.2998	8			FALSE				Spain	Hyalomma
48068423	2020/05/31 5:57 PM HST	2020-05-31	2020-06-01 03:57:00 UTC	Hawaii	2219886	thomasauffray	2020-06-01 00:50:15 UTC	2020-06-26 21:20:05 UTC	research		https://www.inaturalist.org/observations/48068423	https://static.inaturalist.org/photos/76213393/medium.jpeg?1590961104				1	0	FALSE		34380 Viols-en-Laval, France	43.7504	3.75509				FALSE			H√©rault	France	Hyalomma
48166281	2011/05/13 10:30 PM +0400	2011-05-13	2011-05-13 18:30:00 UTC	Abu Dhabi	1160263	entomokot	2020-06-01 20:58:58 UTC	2020-06-02 07:38:58 UTC	needs_id		https://www.inaturalist.org/observations/48166281	https://static.inaturalist.org/photos/76410087/medium.jpeg?1591045167			run on soil	1	0	FALSE		–ê—Ä–∞–ª—å—Å–∫, –ö–∞–∑–∞—Ö—Å—Ç–∞–Ω	46.788	61.669	453			FALSE				Kazakhstan	Hyalomma
48166608	1997/06/20 9:31 PM MSD	1997-06-20	1997-06-20 17:31:00 UTC	Moscow	1160263	entomokot	2020-06-01 21:02:27 UTC	2020-06-19 21:24:06 UTC	needs_id		https://www.inaturalist.org/observations/48166608	https://static.inaturalist.org/photos/76410677/medium.jpeg?1591045407			actively run to host on soil_x000D_ body lenght 5.5-6mm	2	0	FALSE		Novorossiysk gorsovet, RU-KD, RU	44.7084	37.4587	377			FALSE				Russia	Hyalomma
48211360	2020/06/01 3:59 PM CEST	2020-06-01	2020-06-01 13:59:00 UTC	Paris	2868318	pops34	2020-06-02 07:41:18 UTC	2020-06-22 16:25:22 UTC	research	CC-BY-NC	https://www.inaturalist.org/observations/48211360	https://static.inaturalist.org/photos/76486861/medium.jpeg?1591083508				1	0	FALSE		34190 Ferri√®res-les-Verreries, France	43.8681	3.79191	4			FALSE			H√©rault	France	Hyalomma
48218171	2020/05/31 11:55 AM EEST	2020-05-31	2020-05-31 08:55:00 UTC	Athens	396990	kostaszontanos	2020-06-02 10:27:31 UTC	2020-06-29 21:17:03 UTC	research	CC-BY-NC	https://www.inaturalist.org/observations/48218171	https://static.inaturalist.org/photos/76497347/medium.jpeg?1591093615				1	0	FALSE		ŒöŒµŒΩœÑœÅŒπŒ∫ŒÆ ŒúŒ±Œ∫ŒµŒ¥ŒøŒΩŒØŒ±, ŒïŒªŒªŒ¨Œ¥Œ±	40.5922	23.132	244			FALSE			Thessaloniki	Greece	Hyalomma
48354284	2020/05/28 8:56 PM CEST	2020-05-28	2020-05-28 18:56:00 UTC	Madrid	1342851	eduardoramirez-anapri	2020-06-03 17:29:22 UTC	2020-06-04 20:12:56 UTC	needs_id	CC-BY-NC	https://www.inaturalist.org/observations/48354284	https://static.inaturalist.org/photos/76714207/medium.jpeg?1591203454				1	0	FALSE		Madrid, Espa√±a	40.6725	-3.75242				FALSE				Spain	Hyalomma
48725144	2013/07/06 6:28 AM CEST	2013-07-06	2013-07-06 04:28:00 UTC	Paris	2297663	mario_vega	2020-06-07 00:37:41 UTC	2020-06-18 20:14:26 UTC	research	CC-BY-NC	https://www.inaturalist.org/observations/48725144	https://static.inaturalist.org/photos/77326853/medium.jpeg?1591490201				1	0	FALSE		Guadalajara, Espa√±a	41.1031	-3.48948	209			FALSE				Spain	Hyalomma
48748207	2020-06-06 3:14:40 PM GMT+02:00	2020-06-06	2020-06-06 13:14:40 UTC	Africa/Johannesburg	1008197	antonjo	2020-06-07 06:26:52 UTC	2020-06-18 21:11:35 UTC	needs_id		https://www.inaturalist.org/observations/48748207	https://static.inaturalist.org/photos/77366556/medium.jpeg?1591511216				1	0	FALSE	2	Ka≈°tela	43.55	16.3833	2104			FALSE	gps	gps	Splitsko-Dalmatinska	Croatia	Hyalomma
48904356	Mon Jun 08 2020 15:05:26 GMT+0200 (GMT+2)	2020-06-08	2020-06-08 13:05:26 UTC	Africa/Johannesburg	2916961	monicavivo	2020-06-08 13:10:43 UTC	2020-06-18 20:02:50 UTC	needs_id		https://www.inaturalist.org/observations/48904356	https://static.inaturalist.org/photos/77617810/medium.jpg?1591621847				1	0	FALSE	3	Calle de Antonio Brotons Pastor, Elche, Comunidad Valenciana, ES	38.2699	-0.713195	65			FALSE				Spain	Hyalomma
49073928	2014/05/24 1:45 PM CEST	2014-05-24	2014-05-24 11:45:00 UTC	Paris	2297663	mario_vega	2020-06-09 23:20:38 UTC	2020-06-18 19:56:22 UTC	research	CC-BY-NC	https://www.inaturalist.org/observations/49073928	https://static.inaturalist.org/photos/77893028/medium.jpeg?1591744794				1	0	FALSE		Madrid, Espa√±a	41.1031	-3.48983	209			FALSE				Spain	Hyalomma
49360438	2020-06-04 9:19:08 PM GMT+01:00	2020-06-04	2020-06-04 19:19:08 UTC	Amsterdam	1466086	alentejodiscoverer	2020-06-12 19:29:50 UTC	2020-07-16 14:05:05 UTC	needs_id		https://www.inaturalist.org/observations/49360438	https://static.inaturalist.org/photos/78356357/medium.jpg?1591990196			dav	1	0	FALSE	2	Vale da Pedreira	38.7807	-8.39357	2104			FALSE	gps	gps	Montemor-o-Novo	Portugal	Hyalomma
49736828	2020/04/26 5:42 PM UTC	2020-04-26		UTC	3183474	jordandinev	2020-06-15 17:03:46 UTC	2020-06-19 03:14:34 UTC	needs_id	CC-BY-NC	https://www.inaturalist.org/observations/49736828	https://static.inaturalist.org/photos/78960139/medium.jpeg?1592240176				1	0	FALSE		–ì—Ä–∞–¥—Å–∫–∏, –Ø–º–±–æ–ª, –ë—ä–ª–≥–∞—Ä–∏—è	42.4868	26.4936	15			FALSE			Yambol	Bulgaria	Hyalomma
50187341	2020-06-19 7:15:00 PM CEST	2020-06-19	2020-06-19 17:15:00 UTC	Paris	1636941	toubib	2020-06-19 20:17:43 UTC	2020-06-24 06:01:56 UTC	research	CC-BY-NC	https://www.inaturalist.org/observations/50187341	https://static.inaturalist.org/photos/79695656/medium.jpg?1592598146				1	0	FALSE	2	57028 Suvereto, Livorno, Italien	43.0626	10.6525	33			FALSE	gps	gps		Italy	Hyalomma
50332744	2020-06-20 9:03:42 PM GMT+01:00	2020-06-20	2020-06-20 19:03:42 UTC	Amsterdam	1809970	ducklington	2020-06-20 22:12:40 UTC	2020-06-22 22:37:57 UTC	needs_id	CC-BY-NC-SA	https://www.inaturalist.org/observations/50332744	https://static.inaturalist.org/photos/79922049/medium.jpg?1592691167				1	0	FALSE	2	Guarda, PT	40.4573	-7.38041	1052	obscured		TRUE	gps	gps	Guarda	Portugal	Hyalomma
50677889	2020/06/23 10:26 AM WEST	2020-06-23	2020-06-23 09:26:00 UTC	Lisbon	3042422	rfmc	2020-06-23 16:19:00 UTC	2020-06-23 17:19:07 UTC	needs_id	CC-BY-NC	https://www.inaturalist.org/observations/50677889	https://static.inaturalist.org/photos/80471996/medium.jpg?1592924643				1	0	FALSE		7330 Marv√£o, Portugal	39.3939	-7.37654	1599			FALSE			Marv√£o	Portugal	Hyalomma
51456629	2020-06-29	2020-06-29		Hawaii	1385297	victoriacabaleiro	2020-06-30 11:05:11 UTC	2020-07-10 21:51:56 UTC	needs_id	CC-BY-NC-ND	https://www.inaturalist.org/observations/51456629	https://static.inaturalist.org/photos/81756976/medium.jpeg?1593515117				1	0	FALSE	2	32879 Lobios, Ourense, Espa√±a	41.8935	-8.01957	162			FALSE	gps	gps		Spain	Hyalomma
51462339	2020-06-30 11:51:47 AM GMT+02:00	2020-06-30	2020-06-30 09:51:47 UTC	Africa/Johannesburg	664555	noeliria	2020-06-30 12:36:09 UTC	2020-07-11 07:45:56 UTC	needs_id		https://www.inaturalist.org/observations/51462339	https://static.inaturalist.org/photos/81766430/medium.jpeg?1593520585				1	0	FALSE	2	El Prat de Llobregat, Barcelona, Espa√±a	41.3131	2.11498	8			FALSE	gps	gps		Spain	Hyalomma
51691150	2020-07-02 2:16:18 PM GMT+02:00	2020-07-02	2020-07-02 12:16:18 UTC	Africa/Johannesburg	1097709	philip69	2020-07-02 14:12:30 UTC	2020-07-02 14:19:39 UTC	needs_id		https://www.inaturalist.org/observations/51691150	https://static.inaturalist.org/photos/82143618/medium.jpeg?1593699156			Fast running, very big	0	0	FALSE	2	34190 Montoulieu, France	43.9258	3.7845	177			FALSE	gps	gps	H√©rault	France	Hyalomma
51691483	2020/06/19 1:28 PM CEST	2020-06-19	2020-06-19 11:28:00 UTC	Paris	1902663	powaalife	2020-07-02 14:15:54 UTC	2020-07-20 20:29:54 UTC	needs_id	CC-BY-NC	https://www.inaturalist.org/observations/51691483	https://static.inaturalist.org/photos/82143395/medium.jpg?1593699053				2	0	FALSE		34190 Ganges, France	43.9343	3.70585				FALSE			H√©rault	France	Hyalomma
52169091	Mon Jul 06 2020 19:10:52 GMT+0200 (GMT+2)	2020-07-06	2020-07-06 17:10:52 UTC	Africa/Johannesburg	910728	jofree	2020-07-06 17:39:36 UTC	2020-07-07 21:37:47 UTC	needs_id	CC-BY-NC	https://www.inaturalist.org/observations/52169091	https://static.inaturalist.org/photos/82920690/medium.jpg?1594059113				1	0	FALSE	3	Costa Brava, Castell√≥ d'Emp√∫ries, Catalonia, ES	42.2635	3.05581	5			FALSE				Spain	Hyalomma
52987299	Sun Jul 12 2020 17:24:41 GMT+0100 (GMT+1)	2020-07-12	2020-07-12 15:24:41 UTC	Amsterdam	271334	ajcf	2020-07-13 21:43:54 UTC	2020-07-13 21:50:42 UTC	needs_id	CC-BY-NC	https://www.inaturalist.org/observations/52987299	https://static.inaturalist.org/photos/84258648/medium.jpg?1594676653				1	0	FALSE	3	Rio de Mel, Trancoso, Guarda, PT	40.8003	-7.44903	23			FALSE			Trancoso	Portugal	Hyalomma
53237455	2020/06/24 10:19 AM WEST	2020-06-24	2020-06-24 09:19:00 UTC	Lisbon	291972	axeira	2020-07-16 08:39:28 UTC	2020-07-20 20:24:15 UTC	needs_id	CC-BY-NC	https://www.inaturalist.org/observations/53237455	https://static.inaturalist.org/photos/84664800/medium.jpg?1594888538		iNaturalist		1	0	FALSE		7480 Ervedal, Portugal	39.0511	-7.8226	431			FALSE			Avis	Portugal	Hyalomma
53770823	2020/07/19 6:29 PM CEST	2020-07-19	2020-07-19 16:29:00 UTC	Madrid	751241	lunitis	2020-07-20 20:51:21 UTC	2020-07-22 20:16:31 UTC	needs_id	CC-BY-NC	https://www.inaturalist.org/observations/53770823	https://static.inaturalist.org/photos/85533210/medium.jpeg?1595278274				0	0	FALSE		Campo de los Conejos, Alicante, Espanha	37.9445	-0.747749	275			FALSE				Spain	Hyalomma
53954354	2020-07-22 4:35:39 PM GMT+02:00	2020-07-22	2020-07-22 14:35:39 UTC	Africa/Johannesburg	2489493	arseniogonzalez-anapri	2020-07-22 15:07:29 UTC	2020-07-22 18:41:15 UTC	research	CC-BY-NC	https://www.inaturalist.org/observations/53954354	https://static.inaturalist.org/photos/85827744/medium.jpeg?1595430489				1	0	FALSE	2	Coraz√≥n de Mar√≠a-gta.m√∫sicos, 28770 Colmenar Viejo, Madrid, Espa√±a	40.6679	-3.77623	191			FALSE	gps	gps		Spain	Hyalomma
54035952	2020-07-23 11:33:19 AM GMT+02:00	2020-07-23	2020-07-23 09:33:19 UTC	Africa/Johannesburg	789584	fotorubo	2020-07-23 09:40:45 UTC	2020-07-23 09:58:21 UTC	needs_id		https://www.inaturalist.org/observations/54035952	https://static.inaturalist.org/photos/85962854/medium.jpeg?1595497249				0	0	FALSE	2	Rosinos de la Requejada	42.1021	-6.5279	592			FALSE	gps	gps		Spain	Hyalomma

## Sheet: 4. USA H longicornis
id	observed_on_string	observed_on	month	year	time_observed_at	time_zone	user_id	user_login	created_at	updated_at	quality_grade	license	url	image_url	sound_url	tag_list	description	num_identification_agreements	num_identification_disagreements	captive_cultivated	oauth_application_id	place_guess	latitude	longitude	positional_accuracy	geoprivacy	taxon_geoprivacy	coordinates_obscured	positioning_method	positioning_device	place_county_name	place_state_name	scientific_name
12030142	2018/04/30 11:12 AM PDT	2018-04-30	4	2018	2018-04-30 18:12:00 UTC	Pacific Time (US & Canada)	425620	jlmartin	2018-05-02 04:25:22 UTC	2018-05-05 14:53:59 UTC	needs_id	CC-BY-NC	https://www.inaturalist.org/observations/12030142	https://static.inaturalist.org/photos/17242370/medium.jpg?1525233854				1	0	FALSE		Marin County, CA, USA	38.1402	-122.786	30			FALSE			Marin	California	Haemaphysalis
29613388	2018/05/23 12:21 AM EDT	2018-05-23	5	2018	2018-05-23 04:21:00 UTC	Eastern Time (US & Canada)	232511	nmacelko2	2019-07-27 02:12:15 UTC	2020-05-08 15:44:59 UTC	research	CC-BY-NC	https://www.inaturalist.org/observations/29613388	https://static.inaturalist.org/photos/46223635/medium.jpeg?1564192332			confirmed by national veterinary services laboratory.	1	0	FALSE		Bucks County, PA, USA	40.2357	-74.9652				FALSE			Bucks	Pennsylvania	Haemaphysalis longicornis
28610986	2019/07/10 10:14 AM EDT	2019-07-10	7	2019	2019-07-10 14:14:00 UTC	Eastern Time (US & Canada)	41880	colleenevans	2019-07-11 13:38:40 UTC	2020-05-08 15:40:53 UTC	research	CC-BY-NC	https://www.inaturalist.org/observations/28610986	https://static.inaturalist.org/photos/44611404/medium.jpg?1562851876				1	0	FALSE		Charleston, Staten Island, NY 10309, USA	40.539	-74.2229				FALSE			Richmond	New York	Haemaphysalis
29611331	2019/07/25 9:12 PM EDT	2019-07-25	7	2019	2019-07-26 01:12:00 UTC	Eastern Time (US & Canada)	232511	nmacelko2	2019-07-27 01:35:13 UTC	2020-05-08 15:45:16 UTC	research	CC-BY-NC	https://www.inaturalist.org/observations/29611331	https://static.inaturalist.org/photos/46222114/medium.jpeg?1564191216				1	0	FALSE		West Norriton, PA, USA	40.1088	-75.423				FALSE			Montgomery	Pennsylvania	Haemaphysalis longicornis
32441273	2019-08-10 5:55:08 PM EDT	2019-08-10	8	2019	2019-08-10 21:55:08 UTC	Eastern Time (US & Canada)	2234904	psherpa	2019-09-09 23:26:47 UTC	2020-05-08 15:54:58 UTC	research	CC-BY-NC	https://www.inaturalist.org/observations/32441273	https://static.inaturalist.org/photos/50882413/medium.jpeg?1568071610				1	0	FALSE	2	Northwest Yonkers, Yonkers, NY, USA	40.9571	-73.8938	66			FALSE	gps	gps	Westchester	New York	Haemaphysalis longicornis
32491411	2019-08-13 1:29:14 PM EDT	2019-08-13	8	2019	2019-08-13 17:29:14 UTC	Eastern Time (US & Canada)	2234904	psherpa	2019-09-10 21:01:15 UTC	2019-10-15 22:34:34 UTC	needs_id	CC-BY-NC	https://www.inaturalist.org/observations/32491411	https://static.inaturalist.org/photos/50964321/medium.jpeg?1568149278			Scutum is not as distinctly visible on most H. longicornis specimen.	0	0	FALSE	2	650 Warburton Av, Yonkers, NY 10701, USA	40.9579	-73.8934	132			FALSE	gps	gps	Westchester	New York	Haemaphysalis longicornis
44433474	2020-04-30 6:32:09 PM PDT	2020-04-30	4	2020	2020-05-01 01:32:09 UTC	Pacific Time (US & Canada)	2721301	elizabethdonis	2020-05-01 01:48:07 UTC	2020-05-02 01:44:34 UTC	needs_id		https://www.inaturalist.org/observations/44433474	https://static.inaturalist.org/photos/70449861/medium.jpeg?1588297691				1	0	FALSE	2	California, US	34.0603	-117.247	263	obscured		TRUE	gps	gps	San Bernardino	California	Haemaphysalis
47208695	2020/05/24 7:38 AM EDT	2020-05-24	5	2020	2020-05-24 11:38:00 UTC	Eastern Time (US & Canada)	172	dendroica	2020-05-25 00:46:26 UTC	2020-06-13 18:40:49 UTC	needs_id	CC-BY	https://www.inaturalist.org/observations/47208695	https://static.inaturalist.org/photos/74867254/medium.jpeg?1590366638				1	0	FALSE		Highland Park, NJ 08904, USA	40.4921	-74.4337	505			FALSE			Middlesex	New Jersey	Haemaphysalis
50782218	Sun Jun 21 2020 13:29:14 GMT-0400 (EDT)	2020-06-21	6	2020	2020-06-21 17:29:14 UTC	Eastern Time (US & Canada)	260400	danabarb	2020-06-24 15:51:21 UTC	2020-06-27 04:22:31 UTC	research	CC-BY-NC	https://www.inaturalist.org/observations/50782218	https://static.inaturalist.org/photos/80658933/medium.jpg?1593013884				1	0	FALSE	3	Conference House Park, New York, NY, US	40.5021	-74.2515	32			FALSE			Richmond	New York	Haemaphysalis
52427795	Tue Jul 07 2020 05:39:59 GMT-0400 (EDT)	2020-07-07	7	2020	2020-07-07 09:39:59 UTC	Eastern Time (US & Canada)	260400	danabarb	2020-07-09 01:27:27 UTC	2020-07-10 14:01:15 UTC	research	CC-BY-NC	https://www.inaturalist.org/observations/52427795	https://static.inaturalist.org/photos/83342579/medium.jpg?1594258266				2	0	FALSE	3	Staten Island, New York, NY, US	40.5084	-74.2172	113			FALSE			Richmond	New York	Haemaphysalis longicornis
52478632	Thu Jul 09 2020 11:49:37 GMT-0400 (EDT)	2020-07-09	7	2020	2020-07-09 15:49:37 UTC	Eastern Time (US & Canada)	1760210	acouplewithoutborders	2020-07-09 15:51:01 UTC	2020-07-16 14:15:17 UTC	needs_id	CC-BY-NC	https://www.inaturalist.org/observations/52478632	https://static.inaturalist.org/photos/83425778/medium.jpg?1594310068				2	0	FALSE	3	Marshlands Conservancy, Rye, NY, US	40.9566	-73.7045	76			FALSE			Westchester	New York	Haemaphysalis longicornis
52938574	2020/07/11 7:04 PM EDT	2020-07-11	7	2020	2020-07-11 23:04:00 UTC	Eastern Time (US & Canada)	35078	srall	2020-07-13 14:29:38 UTC	2020-07-13 17:39:14 UTC	needs_id	CC-BY-NC	https://www.inaturalist.org/observations/52938574	https://static.inaturalist.org/photos/84165548/medium.jpeg?1594644038				1	0	FALSE		Liberty Corner, Bernards, NJ 07920, USA	40.6262	-74.5741	107			FALSE			Somerset	New Jersey	Haemaphysalis
53189555	Wed Jul 15 2020 05:36:06 GMT-0400 (EDT)	2020-07-15	7	2020	2020-07-15 09:36:06 UTC	Eastern Time (US & Canada)	245895	joseramirezgarofalo	2020-07-15 20:07:19 UTC	2020-07-16 17:13:53 UTC	needs_id	CC-BY-NC	https://www.inaturalist.org/observations/53189555	https://static.inaturalist.org/photos/84583998/medium.jpg?1594843646				2	0	FALSE	3	Freshkills Park, New York, NY, US	40.5665	-74.1849	919			FALSE			Richmond	New York	Haemaphysalis
55184752	2020/08/02 7:43 AM EDT	2020-08-02	8	2020	2020-08-02 11:43:00 UTC	Eastern Time (US & Canada)	172	dendroica	2020-08-02 18:19:49 UTC	2020-08-04 22:05:58 UTC	needs_id	CC-BY	https://www.inaturalist.org/observations/55184752	https://static.inaturalist.org/photos/87849863/medium.jpeg?1596391699				3	0	FALSE		Highland Park, NJ 08904, USA	40.4915	-74.4337	244			FALSE			Middlesex	New Jersey	Haemaphysalis
55825850	Sat Aug 08 2020 15:00:13 GMT-0400 (EDT)	2020-08-08	8	2020	2020-08-08 19:00:13 UTC	Eastern Time (US & Canada)	1624827	srp138	2020-08-08 19:00:51 UTC	2020-08-11 01:44:43 UTC	needs_id	CC-BY-NC	https://www.inaturalist.org/observations/55825850	https://static.inaturalist.org/photos/88919985/medium.jpg?1596913587				2	0	FALSE	3	Ed Desimon Recreation Center, Montgomery Village, MD, US	39.1819	-77.1726	24			FALSE			Montgomery	Maryland	Haemaphysalis
56171958	2020/08/11 4:33 AM EDT	2020-08-11	8	2020	2020-08-11 08:33:00 UTC	Eastern Time (US & Canada)	1658171	saucekay	2020-08-11 22:47:47 UTC	2020-08-18 00:44:32 UTC	needs_id	CC-BY-NC	https://www.inaturalist.org/observations/56171958	https://static.inaturalist.org/photos/89493894/medium.jpeg?1597185613				3	0	FALSE		Cumberland, MD 21502, USA	39.6514	-78.7771	2420			FALSE			Allegany	Maryland	Haemaphysalis

## Sheet: 5. Europe invasive Aedes
id	observed_on_string	observed_on	month	year	time_observed_at	time_zone	user_id	user_login	created_at	updated_at	quality_grade	license	url	image_url	sound_url	tag_list	description	num_identification_agreements	num_identification_disagreements	captive_cultivated	oauth_application_id	place_guess	latitude	longitude	positional_accuracy	geoprivacy	taxon_geoprivacy	coordinates_obscured	positioning_method	positioning_device	place_county_name	place_state_name	place_country_name	scientific_name	common_name
258032	2012-09-23 00:43:00	2012-09-23	9	2012	2012-09-22 22:43:47 UTC	Rome	13082	marcello	2013-05-07 15:46:37 UTC	2016-03-09 15:58:16 UTC	research	CC-BY	http://www.inaturalist.org/observations/258032	https://static.inaturalist.org/photos/320214/medium.jpg?1444767024			Adults and larvae	2	0	FALSE		Noventa Padovana, Veneto, Italy	45.3993	11.9394				FALSE					Italy	Aedes albopictus	Asian Tiger Mosquito
441906	2013-10-18 17:39:00	2013-10-18	10	2013	2013-10-18 15:39:28 UTC	Rome	13082	marcello	2013-10-27 21:08:53 UTC	2016-03-09 16:00:27 UTC	research	CC-BY	http://www.inaturalist.org/observations/441906	https://static.inaturalist.org/photos/556162/medium.jpg?1444392382			Aedes albopictus ‚ôÄ (Skuse, 1894)	1	0	FALSE		Camin, Veneto, Italy	45.3992	11.9395	1			FALSE					Italy	Aedes albopictus	Asian Tiger Mosquito
857721	2014-09-01 16:02:00	2014-09-01	9	2014	2014-09-01 14:02:18 UTC	Rome	13082	marcello	2014-09-01 21:17:57 UTC	2016-03-09 16:07:50 UTC	research	CC-BY	http://www.inaturalist.org/observations/857721	https://static.inaturalist.org/photos/1087688/medium.jpg?1444331503				2	0	FALSE		Camin, Veneto, Italy	45.3991	11.9395				FALSE					Italy	Aedes albopictus	Asian Tiger Mosquito
867653	2014-09-08 9:27:32 p.m. CEST	2014-09-08	9	2014	2014-09-08 19:27:32 UTC	Paris	46638	molluria	2014-09-08 19:28:30 UTC	2018-09-16 08:55:34 UTC	research	CC-BY-NC	http://www.inaturalist.org/observations/867653	https://static.inaturalist.org/photos/1100996/medium.JPG?1410204587				3	0	FALSE	2	Barcelona, ES-CT, ES	41.2214	1.72644	500			FALSE	gps	gps		Catalu√±a	Spain	Aedes albopictus	Asian Tiger Mosquito
905732	2014-09-30 16:57:00	2014-09-30	9	2014	2014-09-30 14:57:39 UTC	Rome	13082	marcello	2014-10-02 11:47:31 UTC	2016-03-09 16:08:22 UTC	research	CC-BY	http://www.inaturalist.org/observations/905732	https://static.inaturalist.org/photos/1154395/medium.jpg?1444433022			Aedes albopictus	1	0	FALSE		Camin, Veneto, Italy	45.3991	11.9395				FALSE					Italy	Aedes albopictus	Asian Tiger Mosquito
1523084	2015-04-29 13:10:00	2015-04-29	4	2015	2015-04-29 11:10:36 UTC	Rome	13082	marcello	2015-05-22 06:05:07 UTC	2019-01-30 14:51:13 UTC	needs_id	CC-BY	http://www.inaturalist.org/observations/1523084	https://static.inaturalist.org/photos/1887493/medium.jpg?1444395409			Pupa	0	0	FALSE		Camin, Veneto, Italy	45.399	11.9394				FALSE					Italy	possible Aedes albopictus	Asian Tiger Mosquito
1881457	2015-08-22 6:27:57 p. m. CEST	2015-08-22	8	2015	2015-08-22 04:27:57 UTC	Paris	45328	scavero	2015-08-22 16:28:02 UTC	2017-12-05 04:34:14 UTC	research	CC-BY-NC	http://www.inaturalist.org/observations/1881457	https://static.inaturalist.org/photos/2293284/medium.JPG?1440261140				2	0	FALSE	2	Barcelona, ES-CT, ES	41.6937	2.75927	25			FALSE	gps	gps		Catalu√±a	Spain	possible Aedes albopictus	Asian Tiger Mosquito
1896025	2015-08-27 5:46:59 PM CEST	2015-08-27	8	2015	2015-08-27 15:46:59 UTC	Paris	50901	oospikeoo	2015-08-27 15:45:41 UTC	2020-06-06 00:23:46 UTC	research		http://www.inaturalist.org/observations/1896025	https://static.inaturalist.org/photos/2313274/medium.jpg?1544684796			Zanzara tigre	3	1	FALSE	2	Varese, Lombardia, IT	45.882	8.6708	60			FALSE	gps	gps			Italy	Aedes albopictus	Asian Tiger Mosquito
2533926	2007-09-29	2007-09-29	9	2007		Rome	147672	filippoceccolini	2016-01-01 20:22:55 UTC	2016-03-09 18:29:33 UTC	research	CC-BY-NC	http://www.inaturalist.org/observations/2533926	https://static.inaturalist.org/photos/2833450/medium.jpg?1451679821				2	0	FALSE		Orto Botanico, Firenze	43.779	11.2621	7			FALSE					Italy	Aedes albopictus	Asian Tiger Mosquito
2616884	2016-01-25 7:00:00 PM CET	2016-01-25	1	2016	2016-01-25 18:00:00 UTC	Paris	30467	mattiamenchetti	2016-01-25 20:19:10 UTC	2017-04-02 10:06:28 UTC	research	CC-BY-SA	http://www.inaturalist.org/observations/2616884	https://static.inaturalist.org/photos/2927451/medium.jpg?1453753159			Indoor.	2	0	FALSE	2	Arezzo, Toscana, IT	43.4713	11.855	35			FALSE					Italy	possible Aedes albopictus	Asian Tiger Mosquito
3371619	2016-06-03 7:24:15 PM GMT+02:00	2016-06-03	6	2016	2016-06-03 17:24:15 UTC	Africa/Johannesburg	238471	borghesio	2016-06-03 17:54:38 UTC	2016-10-26 16:04:19 UTC	research	CC-BY-NC	http://www.inaturalist.org/observations/3371619	https://static.inaturalist.org/photos/3900649/medium.jpeg?1465028035			Looks like Aedes albopictus but has no white line through the dorsal side of thorax.	1	0	FALSE	2	Via San Francesco al Campo 10040 Rivarossa, Metropolitan City of Turin	45.2471	7.71728				FALSE	gps	gps			Italy	Aedes geniculatus	Asian Tiger Mosquito
3596923	2016/06/29 11:07 PM CEST	2016-06-29	6	2016	2016-06-29 21:07:00 UTC	Paris	173306	zanskar	2016-07-02 21:09:50 UTC	2016-07-03 21:51:38 UTC	research	CC-BY-NC	http://www.inaturalist.org/observations/3596923	https://static.inaturalist.org/photos/4163385/medium.JPG?1467493700				1	0	FALSE		20219 Vivario, France	42.1268	9.1317	31			FALSE			Haute-Corse		France	other Aedes	Asian Tiger Mosquito
3907059	Thu Jul 07 2016 20:09:36 GMT+0200 (GMT+2)	2016-07-07	7	2016	2016-07-07 18:09:36 UTC	Africa/Johannesburg	153905	lucamazzini92	2016-08-17 20:01:29 UTC	2016-08-21 22:26:02 UTC	research		http://www.inaturalist.org/observations/3907059	https://static.inaturalist.org/photos/4592160/medium.jpg?1471464131				2	0	FALSE	3	Via Gabriele D'Annunzio 24‚Äì34, Ghedi, Lombardia, IT	45.3999	10.2861				FALSE					Italy	Aedes albopictus	Asian Tiger Mosquito
4017892	2016-06-28 10:44:00	2016-06-28	6	2016	2016-06-28 08:44:47 UTC	Rome	13082	marcello	2016-09-02 15:28:48 UTC	2016-09-03 18:41:36 UTC	research	CC-BY	http://www.inaturalist.org/observations/4017892	https://static.inaturalist.org/photos/4746530/medium.jpg?1472830133				2	0	FALSE		Camin, Veneto, Italy	45.3991	11.9394				FALSE					Italy	Aedes albopictus	Asian Tiger Mosquito
4020130	Fri Sep 02 2016 20:30:42 GMT+0200 (GMT+2)	2016-09-02	9	2016	2016-09-02 18:30:42 UTC	Africa/Johannesburg	153905	lucamazzini92	2016-09-02 20:36:07 UTC	2016-09-03 09:39:36 UTC	research		http://www.inaturalist.org/observations/4020130	https://static.inaturalist.org/photos/4749400/medium.jpg?1472848598				1	0	FALSE	3	Via Gabriele D'Annunzio 24‚Äì34, Ghedi, Lombardia, IT	45.3998	10.2862				FALSE					Italy	Aedes albopictus	Asian Tiger Mosquito
4050989	2016-09-10 2:30 PM CET	2016-09-10	9	2016	2016-09-10 12:30:00 UTC	Paris	311987	elisabettasbrega	2016-09-06 21:10:20 UTC	2017-09-19 21:27:34 UTC	research	CC-BY-NC	http://www.inaturalist.org/observations/4050989	https://static.inaturalist.org/photos/4797017/medium.jpg?1473196117				2	0	FALSE		municipio XII Roma	41.8695	12.4323	5274			FALSE		google			Italy	Aedes albopictus	Asian Tiger Mosquito
4176191	2016-09-22 14:42:00	2016-09-22	9	2016	2016-09-22 12:42:41 UTC	Stockholm	29876	jordi_m_r	2016-09-22 22:15:05 UTC	2017-09-25 15:12:15 UTC	research	CC-BY	http://www.inaturalist.org/observations/4176191	https://static.inaturalist.org/photos/4973838/medium.jpg?1474582514				1	0	FALSE		Les Fonts, Catalonia, Spain	41.5254	2.03543	24			FALSE				Catalu√±a	Spain	Aedes albopictus	Asian Tiger Mosquito
4214287	2016/09/27 12:34 PM CEST	2016-09-27	9	2016	2016-09-27 10:34:00 UTC	Paris	311987	elisabettasbrega	2016-09-27 14:11:53 UTC	2017-02-12 18:36:10 UTC	research	CC-BY-NC	http://www.inaturalist.org/observations/4214287	https://static.inaturalist.org/photos/5027828/medium.jpg?1474985483				2	0	FALSE		municipio XII Roma	41.8695	12.4323	5274			FALSE		google			Italy	Aedes albopictus	Asian Tiger Mosquito
4240085	Fri Sep 30 2016 17:42:47 GMT+0200 (GMT+2)	2016-09-30	9	2016	2016-09-30 15:42:47 UTC	Africa/Johannesburg	153905	lucamazzini92	2016-09-30 22:08:58 UTC	2016-10-05 21:32:04 UTC	research		http://www.inaturalist.org/observations/4240085	https://static.inaturalist.org/photos/5067349/medium.jpg?1475273378				1	0	FALSE	3	SP668, Ghedi, Lombardia, IT	45.3988	10.2874				FALSE					Italy	possible Aedes albopictus	Asian Tiger Mosquito
4450233	2016-10-26 15:15:00	2016-10-26	10	2016	2016-10-26 13:15:19 UTC	Rome	13082	marcello	2016-10-28 12:54:04 UTC	2016-12-13 12:06:50 UTC	research	CC-BY	http://www.inaturalist.org/observations/4450233	https://static.inaturalist.org/photos/5360921/medium.jpg?1477659247			In flight!	2	0	FALSE		Camin, Veneto, Italy	45.3991	11.9395				FALSE					Italy	Aedes albopictus	Asian Tiger Mosquito
4634031	Fri Nov 25 2016 09:42:37 GMT+0100 (GMT+1)	2016-11-25	11	2016	2016-11-25 08:42:37 UTC	Amsterdam	363016	aleksandergolemaj	2016-11-25 08:39:55 UTC	2017-05-31 13:34:20 UTC	research		http://www.inaturalist.org/observations/4634031	https://static.inaturalist.org/photos/5607415/medium.jpg?1480063224				2	0	FALSE	3	Vlora, , Vlora, AL	40.5	19.4449	2443			FALSE			Vlor√´		Albania	Aedes albopictus	Asian Tiger Mosquito
6342927	2017/05/23 2:39 PM CEST	2017-05-23	5	2017	2017-05-23 12:39:00 UTC	Paris	180866	carlacorazza	2017-05-24 07:46:28 UTC	2018-10-16 19:23:12 UTC	research	CC-BY-NC	https://www.inaturalist.org/observations/6342927	https://static.inaturalist.org/photos/7994383/medium.jpeg?1495611870				1	0	FALSE		Via del Luccio, 21, 44123 Francolino FE, Italy	44.902	11.6612	103			FALSE			Ferrara		Italy	Aedes albopictus	Asian Tiger Mosquito
6665996	2007/08/22 4:44 PM CEST	2007-08-22	8	2007	2007-08-22 14:44:00 UTC	Paris	461218	luca_corradi	2017-06-15 12:27:45 UTC	2017-06-15 12:33:55 UTC	needs_id	CC-BY-NC	https://www.inaturalist.org/observations/6665996	https://static.inaturalist.org/photos/8447070/medium.jpg?1497528942				0	0	FALSE		Province of Verona, Italy	45.4219	11.0026	122			FALSE					Italy	other Aedes	Asian Tiger Mosquito
6743307	2017-06-21 5:50:30 PM CEST	2017-06-21	6	2017	2017-06-21 15:50:30 UTC	Paris	227941	desversen	2017-06-21 15:51:36 UTC	2019-06-09 17:55:26 UTC	research	CC-BY-NC	https://www.inaturalist.org/observations/6743307	https://static.inaturalist.org/photos/8563949/medium.jpeg?1498060307				1	0	FALSE	2	Via Lavino, 13 38066 Riva del Garda TN	45.8873	10.839	8			FALSE				Trentino-Alto Adige	Italy	Aedes albopictus	Asian Tiger Mosquito
6981727	2017-07-08 8:49:41 PM CEST	2017-07-08	7	2017	2017-07-08 18:49:41 UTC	Paris	30467	mattiamenchetti	2017-07-09 17:10:00 UTC	2017-08-13 23:27:24 UTC	research	CC-BY-SA	https://www.inaturalist.org/observations/6981727	https://static.inaturalist.org/photos/8935557/medium.jpeg?1499620206				2	0	FALSE	2	Arezzo, Toscana, IT	43.4715	11.8578	19			FALSE					Italy	possible Aedes albopictus	Asian Tiger Mosquito
7068694	2017/07/15 6:41 PM CEST	2017-07-15	7	2017	2017-07-15 16:41:00 UTC	Paris	487408	saracinodaniele	2017-07-16 00:20:41 UTC	2019-11-22 18:57:29 UTC	research	CC-BY-NC	https://www.inaturalist.org/observations/7068694	https://static.inaturalist.org/photos/9076343/medium.jpg?1500163753				2	0	FALSE		73010 Punta Prosciutto LE, Italia	40.2928	17.7652	13			FALSE					Italy	Aedes albopictus	Asian Tiger Mosquito
7106327	2017-07-18 7:05:47 PM CEST	2017-07-18	7	2017	2017-07-18 17:05:47 UTC	Paris	498910	mdv	2017-07-18 18:32:27 UTC	2018-11-14 05:15:23 UTC	needs_id	CC-BY-ND	https://www.inaturalist.org/observations/7106327	https://static.inaturalist.org/photos/9136649/medium.jpeg?1500402765				1	0	FALSE	2	Via Giovanni Mazzella, 63 80075 Forio NA	40.7254	13.8601	86			FALSE	gps	gps			Italy	possible Aedes albopictus	Asian Tiger Mosquito
7128477	2017-07-20 9:56:37 AM CEST	2017-07-20	7	2017	2017-07-20 07:56:37 UTC	Paris	156837	fabriziolanfredi	2017-07-20 09:11:00 UTC	2017-08-06 10:19:26 UTC	research	CC-BY-NC	https://www.inaturalist.org/observations/7128477	https://static.inaturalist.org/photos/9172837/medium.jpeg?1500541897			in un giardino	2	0	FALSE	2	vicolo dr. Bologni, Calvatone	45.1254	10.4405	6			FALSE					Italy	Aedes albopictus	Asian Tiger Mosquito
7229322	2017/07/26 10:35 AM CEST	2017-07-26	7	2017	2017-07-26 08:35:00 UTC	Paris	2479	naturalist	2017-07-27 07:22:14 UTC	2020-05-20 12:17:03 UTC	research		https://www.inaturalist.org/observations/7229322	https://static.inaturalist.org/photos/9334447/medium.jpeg?1501139981				3	0	FALSE		grenoble	45.1901	5.7075	471			FALSE			Is√®re		France	Aedes albopictus	Asian Tiger Mosquito
7230114	2017-07-27 1:07:12 PM CEST	2017-07-27	7	2017	2017-07-27 11:07:12 UTC	Paris	546721	aurytalla05	2017-07-27 11:08:04 UTC	2018-12-21 21:00:17 UTC	research	CC-BY-NC	https://www.inaturalist.org/observations/7230114	https://static.inaturalist.org/photos/9335830/medium.jpeg?1501153688				1	0	FALSE	2	Via Carlo Marx, 6, 25025 Manerbio BS, Italia	45.3509	10.1463	77			FALSE					Italy	Aedes albopictus	Asian Tiger Mosquito
7308638	2017-08-01 7:17:59 PM GMT+02:00	2017-08-01	8	2017	2017-08-01 17:17:59 UTC	Africa/Johannesburg	557336	zhalostmiloslav	2017-08-01 17:32:19 UTC	2018-09-25 06:50:06 UTC	research		https://www.inaturalist.org/observations/7308638	https://static.inaturalist.org/photos/9460468/medium.jpeg?1501608742				2	0	FALSE	2	2 Rue Louis Aragon, 31120 Roquettes, France	43.4929	1.3719	4			FALSE			Haute-Garonne		France	possible Aedes albopictus	Asian Tiger Mosquito
7389854	2017/08/07 8:15 AM CEST	2017-08-07	8	2017	2017-08-07 06:15:00 UTC	Paris	63000	qgroom	2017-08-07 07:08:49 UTC	2017-08-07 11:16:17 UTC	research	CC0	https://www.inaturalist.org/observations/7389854	https://static.inaturalist.org/photos/9592614/medium.jpeg?1502092822				1	0	FALSE		Province of Olbia-Tempio, Italy	40.7727	9.66354	270			FALSE				Sardegna	Italy	Aedes albopictus	Asian Tiger Mosquito
7538253	2017-08-17 8:43:17 p. m. CEST	2017-08-17	8	2017	2017-08-17 06:43:17 UTC	Paris	559732	pedrogonzlez	2017-08-18 02:18:46 UTC	2018-10-28 09:35:47 UTC	research		https://www.inaturalist.org/observations/7538253	https://static.inaturalist.org/photos/9834038/medium.jpeg?1503022728				4	0	FALSE	2	Calle Esperanza, 9, 30012 Murcia, Espa√±a	37.9633	-1.11972				FALSE	gps	gps		Regi√≥n de Murcia	Spain	Aedes albopictus	Asian Tiger Mosquito
7593184	Mon Aug 21 2017 21:09:09 GMT+0200 (GMT+2)	2017-08-21	8	2017	2017-08-21 19:09:09 UTC	Africa/Johannesburg	560763	dfelip	2017-08-21 19:11:32 UTC	2020-07-15 19:15:56 UTC	research		https://www.inaturalist.org/observations/7593184	https://static.inaturalist.org/photos/9919180/medium.jpg?1503342698			He tenido que matarlo porque me devoraba. Sus muertos....	1	0	FALSE	3	Camino de Pedret, 41, Berga, Catalu√±a, ES	42.1029	1.85911				FALSE				Catalu√±a	Spain	Aedes albopictus	Asian Tiger Mosquito
7793045	Tue Sep 05 2017 17:12:04 GMT+0300 (GMT+3)	2017-09-05	9	2017	2017-09-05 14:12:04 UTC	Baghdad	587716	chuzzlehorse	2017-09-05 14:19:07 UTC	2018-10-16 19:12:04 UTC	research		https://www.inaturalist.org/observations/7793045	https://static.inaturalist.org/photos/10245600/medium.jpg?1504621175				1	0	FALSE	3	Greece	39.6096	19.7585		obscured		TRUE			Corfu	Ionioi Nisoi	Greece	Aedes albopictus	Asian Tiger Mosquito
7960782	2017-09-16 1:20:08 p. m. CEST	2017-09-16	9	2017	2017-09-16 11:20:08 UTC	Paris	113034	eduardomartnez	2017-09-17 14:02:54 UTC	2018-01-18 17:53:29 UTC	research	CC-BY	https://www.inaturalist.org/observations/7960782	https://static.inaturalist.org/photos/10518565/medium.jpeg?1505656978				1	0	FALSE	2	Carrer Tramuntana, 79, 08415 Els Manantials, Barcelona, Espanya	41.6783	2.19007				FALSE	gps	gps		Catalu√±a	Spain	possible Aedes albopictus	Asian Tiger Mosquito
8037178	2017-09-14 9:47:17 da tarde CEST	2017-09-14	9	2017	2017-09-14 07:47:17 UTC	Paris	3042	duarte	2017-09-22 14:23:25 UTC	2018-10-16 19:36:38 UTC	research	CC-BY	https://www.inaturalist.org/observations/8037178	https://static.inaturalist.org/photos/10643686/medium.jpeg?1506090216				1	0	FALSE	2	14 Avenue Pierre Fabre, 66650 Banyuls-sur-Mer, Fran√ßa	42.4797	3.13474	344			FALSE	gps	gps	Pyr√©n√©es-Orientales		France	Aedes albopictus	Asian Tiger Mosquito
8199596	Sat Sep 30 2017 14:16:30 GMT+0200 (GMT+2)	2017-09-30	9	2017	2017-09-30 12:16:30 UTC	Africa/Johannesburg	489468	andreamaurici	2017-10-01 06:47:10 UTC	2020-07-15 19:16:16 UTC	needs_id		https://www.inaturalist.org/observations/8199596	https://static.inaturalist.org/photos/10861100/medium.jpg?1506840434				0	0	FALSE	3	Universit√† degli Studi di Roma Tor Vergata, Roma, Lazio, IT	41.8533	12.6041				FALSE					Italy	Aedes albopictus	Asian Tiger Mosquito
8217685	2017-10-02 8:03:07 AM CEST	2017-10-02	10	2017	2017-10-02 06:03:07 UTC	Paris	156837	fabriziolanfredi	2017-10-02 07:28:16 UTC	2018-11-27 17:47:39 UTC	research	CC-BY-NC	https://www.inaturalist.org/observations/8217685	https://static.inaturalist.org/photos/10891995/medium.jpeg?1506929318				1	0	FALSE	2	piazza Roma, Cingia de' Botti	45.0833	10.2775	1			FALSE					Italy	Aedes albopictus	Asian Tiger Mosquito
8356413	2017-10-11 8:53:12 AM CEST	2017-10-11	10	2017	2017-10-11 06:53:12 UTC	Paris	156837	fabriziolanfredi	2017-10-11 08:10:36 UTC	2017-10-23 16:30:37 UTC	research	CC-BY-NC	https://www.inaturalist.org/observations/8356413	https://static.inaturalist.org/photos/11105942/medium.jpeg?1507709453				3	0	FALSE	2	piazza Roma, Cingia de' Botti	45.0833	10.2776	2			FALSE					Italy	Aedes albopictus	Asian Tiger Mosquito
8420813	2017/08/15 5:09 PM CEST	2017-08-15	8	2017	2017-08-15 15:09:00 UTC	Paris	165086	johnrbpalmer	2017-10-16 00:35:28 UTC	2017-12-15 18:44:09 UTC	research	CC-BY	https://www.inaturalist.org/observations/8420813	https://static.inaturalist.org/photos/11210872/medium.jpeg?1508113961				2	0	FALSE		Barcelona, ES-CT, ES	41.5427	2.36198	587	obscured		TRUE				Catalu√±a	Spain	Aedes albopictus	Asian Tiger Mosquito
8532576	2017-10-24 4:38:02 p. m. CEST	2017-10-24	10	2017	2017-10-24 14:38:02 UTC	Paris	681843	fbartu	2017-10-24 17:16:32 UTC	2018-09-16 08:57:21 UTC	research	CC-BY-NC	https://www.inaturalist.org/observations/8532576	https://static.inaturalist.org/photos/11396176/medium.jpeg?1508865396				3	0	FALSE	2	Edifici Jaume I, 08005 Barcelona, Espa√±a	41.3895	2.19099	21			FALSE				Catalu√±a	Spain	Aedes albopictus	Asian Tiger Mosquito
8544658	2017-10-25 5:41:43 p. m. CEST	2017-10-25	10	2017	2017-10-25 15:41:43 UTC	Paris	681843	fbartu	2017-10-25 15:42:45 UTC	2018-11-29 03:59:46 UTC	research	CC-BY-NC	https://www.inaturalist.org/observations/8544658	https://static.inaturalist.org/photos/11415242/medium.jpeg?1508946168				2	0	FALSE	2	Carrer Acc√©s Cala Sant Francesc, 14, 17300 Blanes, Girona, Espa√±a	41.683	2.80023	18			FALSE				Catalu√±a	Spain	Aedes albopictus	Asian Tiger Mosquito
9812076	2013/01/28 12:06 AM EET	2013-01-28	1	2013	2013-01-27 22:06:00 UTC	Athens	757576	vaggeliskoutsoukos	2018-02-10 17:56:05 UTC	2018-02-10 19:02:34 UTC	research	CC-BY-NC	https://www.inaturalist.org/observations/9812076	https://static.inaturalist.org/photos/13427883/medium.jpeg?1518285174				1	0	FALSE		Œ£Œ±ŒªŒ±ŒºŒØŒΩŒ±, ŒïŒªŒªŒ¨Œ¥Œ±	37.9291	23.5133	10066			FALSE			Attica	Attiki	Greece	Aedes albopictus	Asian Tiger Mosquito
11588375	Sat Apr 28 2018 10:21:33 GMT+0200 (GMT+2)	2018-04-28	4	2018	2018-04-28 08:21:33 UTC	Africa/Johannesburg	692552	russi_tonev	2018-04-28 08:25:17 UTC	2018-05-05 13:17:47 UTC	research		https://www.inaturalist.org/observations/11588375	https://static.inaturalist.org/photos/16553486/medium.jpg?1524903919				1	0	FALSE	3	Via Roma 49, Gambettola, Emilia-Romagna, IT	44.1228	12.3387	32			FALSE			Forli' - Cesena		Italy	Larva - possible albo	Asian Tiger Mosquito
11980545	2017-10-13 11:00:37 a. m. CEST	2017-10-13	10	2017	2017-10-13 09:00:37 UTC	Paris	925636	santiagoconde	2018-05-01 09:34:22 UTC	2018-10-16 19:02:59 UTC	research		https://www.inaturalist.org/observations/11980545	https://static.inaturalist.org/photos/17162313/medium.jpg?1525167273				1	0	FALSE	2	Carrer Joan Rossello, 6, 08790 Gelida, Barcelona, Espa√±a	41.4554	1.86598	9			FALSE				Catalu√±a	Spain	Aedes albopictus	Asian Tiger Mosquito
12187964	2018-05-05 2:37:13 PM CEST	2018-05-05	5	2018	2018-05-05 12:37:13 UTC	Paris	446516	angelabellini	2018-05-06 06:58:32 UTC	2018-05-06 12:12:02 UTC	research		https://www.inaturalist.org/observations/12187964	https://static.inaturalist.org/photos/17503411/medium.jpeg?1525589919				2	0	FALSE	2	Via Giuseppe Verdi, 24, 44020 Ostellato FE, Italia	44.7461	11.942	33			FALSE	gps	gps	Ferrara		Italy	Aedes albopictus	Asian Tiger Mosquito
12294793	2018/05/09 2:34 PM CEST	2018-05-09	5	2018	2018-05-09 12:34:00 UTC	Paris	442900	alesmazzo	2018-05-09 15:11:44 UTC	2018-05-14 08:52:53 UTC	research	CC-BY-NC	https://www.inaturalist.org/observations/12294793	https://static.inaturalist.org/photos/17687214/medium.jpeg?1525878674				2	0	FALSE		Provincia di Bergamo, Italia	45.7229	9.649	2			FALSE					Italy	Aedes albopictus	Asian Tiger Mosquito
12412203	2018/05/12 6:11 PM CEST	2018-05-12	5	2018	2018-05-12 16:11:00 UTC	Paris	781091	michidisperso	2018-05-13 13:01:56 UTC	2018-09-03 16:31:45 UTC	research	CC-BY-NC	https://www.inaturalist.org/observations/12412203	https://static.inaturalist.org/photos/17894031/medium.jpeg?1526216005				1	0	FALSE		Parma PR, Italia	44.7839	10.363				FALSE			Parma		Italy	Aedes albopictus	Asian Tiger Mosquito
12829717	2018-05-26 6:33:37 PM GMT+02:00	2018-05-26	5	2018	2018-05-26 16:33:37 UTC	Africa/Johannesburg	165086	johnrbpalmer	2018-05-26 16:44:13 UTC	2018-09-16 08:56:48 UTC	research	CC-BY	https://www.inaturalist.org/observations/12829717	https://static.inaturalist.org/photos/18611156/medium.jpeg?1527353056				1	0	FALSE	2	Barcelona, ES-CT, ES	41.547	2.26695	56	obscured		TRUE				Catalu√±a	Spain	Aedes albopictus	Asian Tiger Mosquito
12866635	Sun May 27 2018 21:09:52 GMT+0200 (GMT+2)	2018-05-27	5	2018	2018-05-27 19:09:52 UTC	Africa/Johannesburg	209857	castore	2018-05-27 19:10:44 UTC	2018-08-19 12:51:11 UTC	research		https://www.inaturalist.org/observations/12866635	https://static.inaturalist.org/photos/18675297/medium.jpg?1527448247				2	0	FALSE	3	Via Jacopo Nardi 50, Florence, Tuscany, IT	43.7781	11.2736	65			FALSE					Italy	possible Aedes albopictus	Asian Tiger Mosquito
12896482	2018-05-28 4:38:44 PM CEST	2018-05-28	5	2018	2018-05-28 14:38:44 UTC	Paris	446516	angelabellini	2018-05-28 17:09:34 UTC	2018-10-16 19:00:40 UTC	research		https://www.inaturalist.org/observations/12896482	https://static.inaturalist.org/photos/18727241/medium.jpg?1527527471				1	0	FALSE	2	Via Giuseppe Verdi, 19-26, 44020 Ostellato FE, Italia	44.7465	11.942	50			FALSE			Ferrara		Italy	Aedes albopictus	Asian Tiger Mosquito
12955975	2018-05-27 5:12:51 PM CEST	2018-05-27	5	2018	2018-05-27 15:12:51 UTC	Paris	316264	xxx	2018-05-30 16:07:56 UTC	2018-10-16 19:00:16 UTC	research		https://www.inaturalist.org/observations/12955975	https://static.inaturalist.org/photos/18832990/medium.jpeg?1527696554				1	0	FALSE	2	Via Marano, 365, 03023 Ceccano FR, Italia	41.5825	13.3489	516			FALSE	gps	gps			Italy	Aedes albopictus	Asian Tiger Mosquito
12979746	Wed May 30 2018 18:33:21 GMT+0200 (GMT+2)	2018-05-30	5	2018	2018-05-30 16:33:21 UTC	Africa/Johannesburg	745641	therealste	2018-05-31 12:57:16 UTC	2018-05-31 15:01:48 UTC	research		https://www.inaturalist.org/observations/12979746	https://static.inaturalist.org/photos/18874704/medium.jpg?1527771451				1	0	FALSE	3	Strada della Mafalda, Castel Goffredo, Lombardia, IT	45.3146	10.4799	200			FALSE					Italy	Aedes albopictus	Asian Tiger Mosquito
13109548	2018/06/03 4:23 PM CEST	2018-06-03	6	2018	2018-06-03 14:23:00 UTC	Paris	385982	gianfrancodramis	2018-06-04 11:42:10 UTC	2018-10-11 11:00:03 UTC	research	CC-BY-NC	https://www.inaturalist.org/observations/13109548	https://static.inaturalist.org/photos/19106823/medium.jpg?1528111670				6	0	FALSE		via Sois 241, 32100 Belluno BL, Italia	46.1325	12.168				FALSE					Italy	Aedes albopictus	Asian Tiger Mosquito
13138479	2018-06-05 11:48:35 AM CEST	2018-06-05	6	2018	2018-06-05 09:48:35 UTC	Paris	983824	alterego	2018-06-05 10:01:01 UTC	2018-06-17 10:12:02 UTC	research	CC-BY-NC	https://www.inaturalist.org/observations/13138479	https://static.inaturalist.org/photos/19160382/medium.jpeg?1528192865				1	0	FALSE	2	Via Enrico Fermi, 84084 Fisciano SA, Italia	40.7749	14.7891	19			FALSE					Italy	Aedes albopictus	Asian Tiger Mosquito
13330561	2018-06-05 4:00:31 PM CEST	2018-06-05	6	2018	2018-06-05 14:00:31 UTC	Paris	156837	fabriziolanfredi	2018-06-11 12:54:37 UTC	2018-10-16 18:59:45 UTC	research	CC-BY-NC	https://www.inaturalist.org/observations/13330561	https://static.inaturalist.org/photos/19531089/medium.jpeg?1528721691				1	0	FALSE	2	Cremona s. Agostino	45.1358	10.0188	7			FALSE					Italy	Aedes albopictus	Asian Tiger Mosquito
13510390	Sun Jun 17 2018 11:34:01 GMT+0200 (GMT+2)	2018-06-17	6	2018	2018-06-17 09:34:01 UTC	Africa/Johannesburg	489468	andreamaurici	2018-06-17 09:34:11 UTC	2018-06-18 05:07:24 UTC	research		https://www.inaturalist.org/observations/13510390	https://static.inaturalist.org/photos/19848366/medium.jpg?1529228067				1	0	FALSE	3	Via del Santuario 18, Roma, Lazio, IT	41.778	12.5426	165			FALSE					Italy	Aedes albopictus	Asian Tiger Mosquito
13672652	2018-06-22 6:19:48 PM CEST	2018-06-22	6	2018	2018-06-22 16:19:48 UTC	Paris	986015	francesco167	2018-06-22 17:05:09 UTC	2018-12-21 20:09:30 UTC	research		https://www.inaturalist.org/observations/13672652	https://static.inaturalist.org/photos/20135414/medium.jpeg?1529687124				1	0	FALSE	2	Via XXV Luglio, 3, 73043 Copertino LE, Italia	40.2709	18.0511	88056			FALSE	gps	gps			Italy	Aedes albopictus	Asian Tiger Mosquito
13708167	Sat Jun 23 2018 20:18:29 GMT+0200 (GMT+2)	2018-06-23	6	2018	2018-06-23 18:18:29 UTC	Africa/Johannesburg	1018027	loveanas2	2018-06-23 18:18:33 UTC	2020-06-02 13:59:51 UTC	research		https://www.inaturalist.org/observations/13708167	https://static.inaturalist.org/photos/20194229/medium.jpg?1529777926				2	0	FALSE	3	12 Impasse Gerieu, La Ciotat, Provence-Alpes-C√¥te d'Azur, FR	43.1972	5.60844	65			FALSE			Bouches-Du-Rh√¥ne	Provence-Alpes-C√¥te-d'Azur	France	Aedes albopictus	Asian Tiger Mosquito
13856103	2018-06-28 9:45:39 AM CEST	2018-06-28	6	2018	2018-06-28 07:45:39 UTC	Paris	986015	francesco167	2018-06-28 11:58:54 UTC	2019-01-16 21:31:19 UTC	research		https://www.inaturalist.org/observations/13856103	https://static.inaturalist.org/photos/20451369/medium.jpeg?1530187302			Larva di Aedes albopictus	1	0	FALSE	2	Via XXV Luglio, 1, 73043 Copertino LE, Italia	40.2736	18.0531	87			FALSE					Italy	Larva - possible albo	Asian Tiger Mosquito
14840433	Sat Jul 28 2018 19:52:28 GMT+0200 (GMT+2)	2018-07-28	7	2018	2018-07-28 17:52:28 UTC	Africa/Johannesburg	1083765	nlbpub	2018-07-28 17:53:08 UTC	2018-08-03 06:52:15 UTC	research		https://www.inaturalist.org/observations/14840433	https://static.inaturalist.org/photos/22153212/medium.jpg?1532800424				1	0	FALSE	3	2914B Route de Saint-Saturnin, Velleron, Provence-Alpes-C√¥te d'Azur, FR	43.966	4.99394	8			FALSE			Vaucluse	Provence-Alpes-C√¥te-d'Azur	France	possible Aedes albopictus	Asian Tiger Mosquito
14982107	2018-07-31 1:34:03 p.m. CEST	2018-07-31	7	2018	2018-07-31 11:34:03 UTC	Paris	977772	jordicasanovas	2018-07-31 11:36:59 UTC	2018-09-16 08:56:26 UTC	research		https://www.inaturalist.org/observations/14982107	https://static.inaturalist.org/photos/22348201/medium.jpeg?1533037028				2	0	FALSE	2	Cam√≠ dels Francesos, 65, 08391 Tiana, Barcelona, Espanya	41.4764	2.25975	7			FALSE				Catalu√±a	Spain	Aedes albopictus	Asian Tiger Mosquito
15127371	2018-08-05 8:12:33 am EEST	2018-08-05	8	2018	2018-08-05 05:12:33 UTC	Athens	1122914	andrei37	2018-08-05 05:20:26 UTC	2018-09-19 15:40:36 UTC	research		https://www.inaturalist.org/observations/15127371	https://static.inaturalist.org/photos/22606661/medium.jpeg?1533446430				2	0	FALSE	2	Constan»õa, RO	43.9511	28.6971	132	obscured		TRUE	gps	gps	Constan»õa	Constanta	Romania	Aedes albopictus	Asian Tiger Mosquito
15263503	2018/08/06 9:27 PM CEST	2018-08-06	8	2018	2018-08-06 19:27:00 UTC	Paris	155354	damighez	2018-08-09 16:06:29 UTC	2018-09-19 15:38:47 UTC	research	CC-BY-NC	https://www.inaturalist.org/observations/15263503	https://static.inaturalist.org/photos/22839909/medium.jpg?1533830644			migliaia... ;-)	2	0	FALSE		26100 Cremona CR, Italia	45.1261	10.0534	15			FALSE					Italy	Aedes albopictus	Asian Tiger Mosquito
15394828	2018-08-13 7:25:55 PM GMT+02:00	2018-08-13	8	2018	2018-08-13 17:25:55 UTC	Africa/Johannesburg	165086	johnrbpalmer	2018-08-13 18:26:52 UTC	2018-09-19 15:38:18 UTC	research	CC-BY	https://www.inaturalist.org/observations/15394828	https://static.inaturalist.org/photos/23074392/medium.jpeg?1534184814				3	0	FALSE	2	Barcelona, ES-CT, ES	41.4554	2.25289	8			FALSE				Catalu√±a	Spain	Aedes albopictus	Asian Tiger Mosquito
15452494	Wed Aug 15 2018 20:16:16 GMT+0300 (GMT+3)	2018-08-15	8	2018	2018-08-15 17:16:16 UTC	Baghdad	8141	ioannisn	2018-08-15 17:18:53 UTC	2018-09-03 16:15:24 UTC	research	CC-BY	https://www.inaturalist.org/observations/15452494	https://static.inaturalist.org/photos/23181558/medium.jpg?1534353571				1	0	FALSE	3	Delfon 1‚Äì7, Gerakas, Attique Orientale, GR	38.0182	23.861	8			FALSE			Attica	Attiki	Greece	Aedes albopictus	Asian Tiger Mosquito
15687213	2018-08-19 2:59:51 PM GMT+02:00	2018-08-19	8	2018	2018-08-19 12:59:51 UTC	Africa/Johannesburg	165086	johnrbpalmer	2018-08-19 15:12:04 UTC	2018-08-21 16:50:22 UTC	research	CC-BY	https://www.inaturalist.org/observations/15687213	https://static.inaturalist.org/photos/23411066/medium.jpeg?1534691533				1	0	FALSE	2	Barcelona, ES-CT, ES	41.4882	2.34889	19	obscured		TRUE				Catalu√±a	Spain	Aedes albopictus	Asian Tiger Mosquito
15998239	2018-08-29 2:39:54 PM GMT+02:00	2018-08-29	8	2018	2018-08-29 12:39:54 UTC	Africa/Johannesburg	165086	johnrbpalmer	2018-08-29 12:48:07 UTC	2018-09-19 15:34:52 UTC	research	CC-BY	https://www.inaturalist.org/observations/15998239	https://static.inaturalist.org/photos/23956471/medium.jpeg?1535546892				1	0	FALSE	2	Barcelona, ES-CT, ES	41.4914	2.21201	12	obscured		TRUE				Catalu√±a	Spain	Aedes albopictus	Asian Tiger Mosquito
16129656	2018/08/08 12:35 AM CEST	2018-08-08	8	2018	2018-08-07 22:35:00 UTC	Paris	1063271	valent14	2018-09-02 13:01:31 UTC	2019-11-28 19:37:58 UTC	research	CC-BY-NC	https://www.inaturalist.org/observations/16129656	https://static.inaturalist.org/photos/24173080/medium.jpeg?1535893165				1	0	FALSE		30230 Bouillargues, France	43.7997	4.43352	151			FALSE			Gard		France	Aedes albopictus	Asian Tiger Mosquito
16237801	2018-08-21 4:21:05 p. m. CEST	2018-08-21	8	2018	2018-08-21 14:21:05 UTC	Paris	1153264	josemaria10	2018-09-05 19:53:57 UTC	2019-01-20 22:50:57 UTC	needs_id		https://www.inaturalist.org/observations/16237801	https://static.inaturalist.org/photos/24372936/medium.jpeg?1536177244				1	0	FALSE	2	Pla√ßa Poligono 12, 57, 46600 Alzira, Valencia, Espa√±a	39.1472	-0.392151				FALSE	gps	gps		Comunidad Valenciana	Spain	possible Aedes albopictus	Asian Tiger Mosquito
16395247	2018-09-10 8:14:06 PM GMT+02:00	2018-09-10	9	2018	2018-09-10 18:14:06 UTC	Africa/Johannesburg	165086	johnrbpalmer	2018-09-10 18:14:54 UTC	2018-12-29 08:35:51 UTC	research	CC-BY	https://www.inaturalist.org/observations/16395247	https://static.inaturalist.org/photos/24659033/medium.jpeg?1536603299			Found flying inside car.	1	0	FALSE	2	Carrer d'Enten√ßa, 33, 08015 Barcelona, Spain	41.3771	2.15386	10			FALSE				Catalu√±a	Spain	Aedes albopictus	Asian Tiger Mosquito
16488695	2018-09-13 5:37:22 PM CEST	2018-09-13	9	2018	2018-09-13 15:37:22 UTC	Paris	749863	leo_21	2018-09-13 15:40:45 UTC	2019-02-08 09:15:59 UTC	research	CC-BY-NC	https://www.inaturalist.org/observations/16488695	https://static.inaturalist.org/photos/24817184/medium.jpeg?1536853257				2	0	FALSE	2	Via Ponchielli, 62, 46042 Castel Goffredo MN, Italia	45.2931	10.4794	7			FALSE					Italy	Aedes albopictus	Asian Tiger Mosquito
16545392	2018/09/14 8:33 AM CEST	2018-09-14	9	2018	2018-09-14 06:33:00 UTC	Paris	1002578	fcalabrese	2018-09-15 07:33:26 UTC	2018-09-21 15:47:42 UTC	research	CC-BY-NC	https://www.inaturalist.org/observations/16545392	https://static.inaturalist.org/photos/24913057/medium.jpg?1536996802				3	0	FALSE		Campania, IT	40.9323	14.4666		obscured		TRUE					Italy	Aedes albopictus	Asian Tiger Mosquito
16590074	Sun Sep 16 2018 17:33:51 GMT+0200 (GMT+2)	2018-09-16	9	2018	2018-09-16 15:33:51 UTC	Africa/Johannesburg	1210403	massimom	2018-09-16 15:34:35 UTC	2018-09-17 07:48:30 UTC	research		https://www.inaturalist.org/observations/16590074	https://static.inaturalist.org/photos/24992455/medium.jpg?1537112080				1	0	FALSE	3	Via Masare, Creazzo, Veneto, IT	45.5312	11.4582	12			FALSE					Italy	Aedes albopictus	Asian Tiger Mosquito
16590492	Sun Sep 16 2018 17:43:45 GMT+0200 (GMT+2)	2018-09-16	9	2018	2018-09-16 15:43:45 UTC	Africa/Johannesburg	1146783	syan92	2018-09-16 15:45:32 UTC	2018-09-16 16:16:50 UTC	research		https://www.inaturalist.org/observations/16590492	https://static.inaturalist.org/photos/24993072/medium.jpg?1537112747				1	0	FALSE	3	10 Avenue du G√©n√©ral Heusch, Antibes, Provence-Alpes-C√¥te d'Azur, FR	43.577	7.10923	65			FALSE			Alpes-Maritimes	Provence-Alpes-C√¥te-d'Azur	France	Aedes albopictus	Asian Tiger Mosquito
17183381	2018-10-04 12:17:12 PM MESZ	2018-10-04	10	2018	2018-10-04 10:17:12 UTC	Berlin	953078	florianwolf	2018-10-04 10:53:41 UTC	2019-04-08 15:21:57 UTC	research	CC-BY-NC	https://www.inaturalist.org/observations/17183381	https://static.inaturalist.org/photos/26042165/medium.jpeg?1538650427				3	0	FALSE	2	Trento, Trentino-Alto Adige, IT	45.9267	10.8894	24			FALSE				Trentino-Alto Adige	Italy	Aedes albopictus	Asian Tiger Mosquito
17347914	Tue Oct 09 2018 15:50:18 GMT+0200 (GMT+2)	2018-10-09	10	2018	2018-10-09 13:50:18 UTC	Africa/Johannesburg	1261658	parispourdemain	2018-10-09 13:52:06 UTC	2018-10-16 17:19:18 UTC	research		https://www.inaturalist.org/observations/17347914	https://static.inaturalist.org/photos/26339928/medium.jpg?1539093159				2	0	FALSE	3	Vaucluse, Provence-Alpes-C√¥te d'Azur, FR	44.1683	5.09004	28	obscured		TRUE			Vaucluse	Provence-Alpes-C√¥te-d'Azur	France	Aedes albopictus	Asian Tiger Mosquito
17371176	2018/10/09 22:30 PM CEST	2018-10-09	10	2018	2018-10-09 20:30:00 UTC	Paris	1265750	juanvi	2018-10-10 06:15:06 UTC	2020-04-30 11:12:04 UTC	research	CC-BY-NC	https://www.inaturalist.org/observations/17371176	https://static.inaturalist.org/photos/26384871/medium.jpg?1539157376				4	0	FALSE		El Grao de Monc√≥far, Castell√≥n, Espa√±a	39.7981	-0.132637	525			FALSE				Comunidad Valenciana	Spain	Aedes albopictus	Asian Tiger Mosquito
17531047	Mon Oct 15 2018 16:43:30 GMT+0200 (GMT+2)	2018-10-15	10	2018	2018-10-15 14:43:30 UTC	Africa/Johannesburg	838595	mentorosso	2018-10-15 14:44:00 UTC	2018-10-22 19:11:26 UTC	research		https://www.inaturalist.org/observations/17531047	https://static.inaturalist.org/photos/26684387/medium.jpg?1539614645				2	0	FALSE	3	Viale del Sommergibile 7‚Äì9, Lido di Ostia, Lazio, IT	41.7355	12.2614	5			FALSE					Italy	Aedes albopictus	Asian Tiger Mosquito
17536868	2018-10-14 6:02:22 PM CEST	2018-10-14	10	2018	2018-10-14 16:02:22 UTC	Paris	1273764	windarproject	2018-10-15 18:16:13 UTC	2018-10-16 17:03:55 UTC	research	CC-BY-NC	https://www.inaturalist.org/observations/17536868	https://static.inaturalist.org/photos/26695451/medium.jpg?1539627387			La¬†zanzara tigre¬†(Aedes albopictus¬†Skuse,¬†1894) √® un¬†insetto¬†appartenente alla famiglia¬†Culicidae. Fonte: Wikipedia	1	0	FALSE	2	Villaggio Prealpino Traversa Sesta, 2, 25136 Brescia BS, Italia	45.5839	10.2338	16			FALSE	gps	gps			Italy	Aedes albopictus	Asian Tiger Mosquito
17853940	2018-10-26 6:56:01 p. m. CEST	2018-10-26	10	2018	2018-10-26 04:56:01 UTC	Paris	1278395	alberto_ecoherencia	2018-10-26 16:58:49 UTC	2018-11-27 19:28:40 UTC	research	CC-BY-NC	https://www.inaturalist.org/observations/17853940	https://static.inaturalist.org/photos/27255645/medium.jpeg?1540573135			Mosquito tigre?	1	0	FALSE	2	Diseminado R29, 130, 29590, M√°laga, Espa√±a	36.7434	-4.52932	175			FALSE	gps	gps		Andaluc√≠a	Spain	Aedes albopictus	Asian Tiger Mosquito
17860355	2018-10-26 10:56:58 PM CEST	2018-10-26	10	2018	2018-10-26 20:56:58 UTC	Paris	982321	lorenzo92	2018-10-26 21:00:44 UTC	2020-07-15 19:18:19 UTC	needs_id		https://www.inaturalist.org/observations/17860355	https://static.inaturalist.org/photos/27269602/medium.jpeg?1540593086				0	0	FALSE	2	Via delle Olimpiadi, 4, 59015 La Serra PO, Italia	43.8031	11.0313	6			FALSE					Italy	larva - possible albo	Asian Tiger Mosquito
17930457	2018/08/19 8:19 PM KST	2018-08-19	8	2018	2018-08-19 11:19:00 UTC	Seoul	94627	amarzee	2018-10-29 10:34:38 UTC	2020-07-15 19:18:49 UTC	research	CC-BY-NC	https://www.inaturalist.org/observations/17930457	https://static.inaturalist.org/photos/27394746/medium.jpg?1540808593				2	0	FALSE		32100 B√©raut, France	43.9169	0.405556				FALSE			Gers		France	Aedes albopictus	Asian Tiger Mosquito
18436739	2018-11-11 6:16:44 PM CET	2018-11-11	11	2018	2018-11-11 17:16:44 UTC	Paris	1273764	windarproject	2018-11-16 22:14:27 UTC	2018-11-17 23:22:40 UTC	research	CC-BY-NC	https://www.inaturalist.org/observations/18436739	https://static.inaturalist.org/photos/28185073/medium.jpeg?1542406479			Le temperature relativamente alte delle ultime settimane consentono ancora di trovare queste zanzare nei giardini.	1	0	FALSE	2	Villaggio Prealpino Traversa Ottava, 1, 25136 Brescia BS, Italia	45.5841	10.234	20			FALSE					Italy	Aedes albopictus	Asian Tiger Mosquito
18495337	2018-11-10	2018-11-10	11	2018		UTC	1076288	alexandra137	2018-11-19 11:44:55 UTC	2019-06-26 11:38:26 UTC	research		https://www.inaturalist.org/observations/18495337	https://static.inaturalist.org/photos/28286187/medium.jpg?1542627900				1	0	FALSE	2	ŒúŒµŒ≥ŒπœÉœÑŒ∑œÇ ŒõŒ±œçœÅŒ±œÇ 24, ŒúŒøœÖœÅŒΩŒπŒ≠œÇ 733 00, ŒïŒªŒªŒ¨Œ¥Œ±	35.4861	24.0165	263			FALSE	gps	gps	Khania	Crete	Greece	Aedes albopictus	Asian Tiger Mosquito
19287037	2018-09-27 18:19:00	2018-09-27	9	2018	2018-09-27 16:19:52 UTC	Rome	13082	marcello	2018-12-29 12:03:52 UTC	2019-01-02 21:54:39 UTC	research	CC-BY	https://www.inaturalist.org/observations/19287037	https://static.inaturalist.org/photos/29644478/medium.jpg?1546085030			Aedes albopictus (Skuse, 1894) ‚ôÇ	2	0	FALSE		Camin, Veneto, Italy	45.3992	11.9394				FALSE					Italy	Aedes albopictus	Asian Tiger Mosquito
19381844	2017/10/03 5:03 PM HST	2017-10-03	10	2017	2017-10-04 03:03:00 UTC	Hawaii	1290751	esant	2019-01-02 20:27:04 UTC	2020-05-02 16:28:44 UTC	research	CC-BY-NC	https://www.inaturalist.org/observations/19381844	https://static.inaturalist.org/photos/29808127/medium.jpeg?1546460813				2	0	FALSE		Bazzano (AQ)	42.3369	13.4535	232			FALSE		manual			Italy	Aedes albopictus	Asian Tiger Mosquito
19760076	2012-09-23 00:43:00	2012-09-23	9	2012	2012-09-22 22:43:47 UTC	Rome	13082	marcello	2019-01-20 18:32:20 UTC	2019-01-20 22:32:30 UTC	research	CC-BY	https://www.inaturalist.org/observations/19760076	https://static.inaturalist.org/photos/30448564/medium.jpg?1548009223		taxonomy:kingdom=Animalia, Animalia, taxonomy:phylum=Arthropoda, Arthropoda, taxonomy:class=Insecta, Insecta, taxonomy:order=Diptera, Diptera, taxonomy:family=Culicidae, Culicidae, taxonomy:genus=Aedes, Aedes, taxonomy:species=albopictus, taxonomy:binomial=Aedes albopictus, Aedes albopictus, Asian Tiger Mosquito		1	0	FALSE		Camin, Veneto, Italy	45.3992	11.9393				FALSE					Italy	Aedes albopictus	Asian Tiger Mosquito
20397870	2008/08/23 2:48 PM CEST	2008-08-23	8	2008	2008-08-23 12:48:00 UTC	Paris	208284	mazzeip	2019-02-16 22:12:55 UTC	2019-02-17 08:17:11 UTC	research		https://www.inaturalist.org/observations/20397870	https://static.inaturalist.org/photos/31498669/medium.jpg?1550355155				1	0	FALSE		Colli del Vivaro, Roma, Italia	41.7602	12.7957	20			FALSE					Italy	Aedes albopictus	Asian Tiger Mosquito
20618525	2019-02-13 9:17:13 PM CET	2019-02-13	2	2019	2019-02-13 20:17:13 UTC	Paris	1006129	fra_ale	2019-02-23 08:16:08 UTC	2019-04-19 05:43:18 UTC	research		https://www.inaturalist.org/observations/20618525	https://static.inaturalist.org/photos/31814671/medium.jpeg?1550909774				2	0	FALSE	2	40050 Funo BO, Italia	44.5898	11.3631				FALSE	gps	gps	Bologna		Italy	possible Aedes albopictus	Asian Tiger Mosquito
21142308	2019/03/06 9:35 PM CET	2019-03-06	3	2019	2019-03-06 20:35:00 UTC	Madrid	171012	mammal	2019-03-11 11:12:50 UTC	2019-04-05 12:23:41 UTC	research	CC-BY-NC	https://www.inaturalist.org/observations/21142308	https://static.inaturalist.org/photos/32681725/medium.jpg?1552302731				1	0	FALSE		Girona, ES-CT, ES	42.0363	2.84998	8	obscured		TRUE				Catalu√±a	Spain	possible Aedes albopictus	Asian Tiger Mosquito
22231926	2018/07/26 7:23 PM BST	2018-07-26	7	2018	2018-07-26 18:23:00 UTC	Europe/London	517404	miloornitho	2019-04-09 11:05:34 UTC	2019-04-09 16:49:37 UTC	research		https://www.inaturalist.org/observations/22231926	https://static.inaturalist.org/photos/34427409/medium.jpeg?1554807895				1	0	FALSE		4 Rue du Moulin Bas, 11200 Bizanet, France	43.1656	2.87216	185			FALSE			Aude		France	Aedes albopictus	Asian Tiger Mosquito
22936112	2018-09-17	2018-09-17	9	2018		Paris	1651729	paulo-matias	2019-04-23 11:37:47 UTC	2019-04-23 11:41:58 UTC	needs_id	CC-BY-NC	https://www.inaturalist.org/observations/22936112	https://static.inaturalist.org/photos/35553093/medium.jpeg?1556019470				0	0	FALSE	2	4337 Route de Giens, 83400 Hy√®res, France	43.0449	6.14814	1052			FALSE	gps	gps	Var	Provence-Alpes-C√¥te-d'Azur	France	other Aedes	Asian Tiger Mosquito
23387511	2019-04-27 5:34:00 PM CEST	2019-04-27	4	2019	2019-04-27 15:34:00 UTC	Paris	1628075	asmaadougani	2019-04-27 15:35:57 UTC	2019-11-19 22:44:58 UTC	research		https://www.inaturalist.org/observations/23387511	https://static.inaturalist.org/photos/36223634/medium.jpg?1556379363			insetto	2	0	FALSE	2	Via C. Scolari, 34, 26037 San Giovanni in Croce CR, Italia	45.0808	10.3746	60			FALSE					Italy	Aedes albopictus	Asian Tiger Mosquito
23876250	2014/07/05 10:42 AM +0200	2014-07-05	7	2014	2014-07-05 08:42:00 UTC	Africa/Johannesburg	1654476	daniele157	2019-04-29 08:44:15 UTC	2019-10-19 21:11:02 UTC	research		https://www.inaturalist.org/observations/23876250	https://static.inaturalist.org/photos/36943707/medium.jpg?1556527397				1	0	FALSE		Provincia di Frosinone, Italia	41.5756	13.5232	48			FALSE					Italy	possible Aedes albopictus	Asian Tiger Mosquito
24220154	2019-03-20 7:34:59 PM GMT+01:00	2019-03-20	3	2019	2019-03-20 18:34:59 UTC	Amsterdam	999306	tysonleeholmes	2019-04-30 21:09:05 UTC	2019-05-02 20:46:58 UTC	needs_id	CC-BY-NC	https://www.inaturalist.org/observations/24220154	https://static.inaturalist.org/photos/37452822/medium.jpg?1556658550				0	0	FALSE	2		36.063	-5.23221	17	obscured		TRUE	gps	gps			Gibraltar	possible Aedes albopictus	Asian Tiger Mosquito
24498851	2019-05-04 10:14:56 AM CEST	2019-05-04	5	2019	2019-05-04 08:14:56 UTC	Paris	1714618	vittoriocappelli	2019-05-04 08:30:35 UTC	2019-05-04 09:22:23 UTC	needs_id		https://www.inaturalist.org/observations/24498851	https://static.inaturalist.org/photos/37883178/medium.jpeg?1556958638				0	0	FALSE	2	Via Manfredo Fanti, 11, 58100 Grosseto GR, Italia	42.7605	11.116	135			FALSE					Italy	not a mosquito	Asian Tiger Mosquito
24660204	2019-05-06 2:18:15 PM CEST	2019-05-06	5	2019	2019-05-06 12:18:15 UTC	Paris	1565266	mattiadallasta	2019-05-06 12:21:29 UTC	2019-05-12 07:46:58 UTC	needs_id		https://www.inaturalist.org/observations/24660204	https://static.inaturalist.org/photos/38152332/medium.jpeg?1557159668				0	0	FALSE	2	Via Tommaso Aroldi, 41, 26041 Casalmaggiore CR, Italia	44.9934	10.4226	11			FALSE	gps	gps			Italy	possible Aedes albopictus	Asian Tiger Mosquito
25114899	Tue May 14 2019 15:37:27 GMT+0200 (GMT+2)	2019-05-14	5	2019	2019-05-14 13:37:27 UTC	Africa/Johannesburg	1208154	steph99	2019-05-14 16:30:01 UTC	2019-05-14 19:32:17 UTC	research		https://www.inaturalist.org/observations/25114899	https://static.inaturalist.org/photos/38870460/medium.jpg?1557851413				1	0	FALSE	3	Chemin des Douaniers, Saint-Jean-Cap-Ferrat, Provence-Alpes-C√¥te d'Azur, FR	43.6757	7.32637	165			FALSE			Alpes-Maritimes	Provence-Alpes-C√¥te-d'Azur	France	possible Aedes albopictus	Asian Tiger Mosquito
25431901	Thu Aug 30 2018 19:55:07 GMT+0200 (GMT+2)	2018-08-30	8	2018	2018-08-30 17:55:07 UTC	Africa/Johannesburg	1769087	vionel	2019-05-20 08:11:42 UTC	2019-05-20 08:12:03 UTC	needs_id	CC-BY-NC	https://www.inaturalist.org/observations/25431901	https://static.inaturalist.org/photos/39388389/medium.jpg?1558339920				0	0	FALSE	3	21 Rue Henri Dunant, Valence, Rh√¥ne-Alpes, FR	44.9315	4.91699	65			FALSE			Dr√¥me		France	possible Aedes albopictus	Asian Tiger Mosquito
25944362	2019/05/28 4:46 PM CEST	2019-05-28	5	2019	2019-05-28 14:46:00 UTC	Paris	1437774	valentinabuono	2019-05-28 15:34:59 UTC	2019-06-02 03:01:31 UTC	research	CC-BY-NC	https://www.inaturalist.org/observations/25944362	https://static.inaturalist.org/photos/40240886/medium.jpeg?1559057170				1	0	FALSE		Ferrara, Emilia-Romagna, IT	44.7728	11.6374	95	obscured		TRUE			Ferrara		Italy	Aedes albopictus	Asian Tiger Mosquito
27039651	2019-06-15 7:51:43 pm CEST	2019-06-15	6	2019	2019-06-15 17:51:43 UTC	Paris	1769218	pea-en75	2019-06-15 19:06:42 UTC	2019-06-15 21:23:18 UTC	research	CC-BY-NC	https://www.inaturalist.org/observations/27039651	https://static.inaturalist.org/photos/42028688/medium.jpg?1560625607				1	0	FALSE	2	07816 Sant Antoni de Portmany, Balearic Islands, Spain	38.9627	1.3561	16			FALSE				Islas Baleares	Spain	Aedes albopictus	Asian Tiger Mosquito
27333885	Thu Jun 20 2019 20:29:36 GMT+0300 (GMT+3)	2019-06-20	6	2019	2019-06-20 17:29:36 UTC	Baghdad	1839390	pleyraki	2019-06-20 17:30:31 UTC	2019-07-20 14:30:24 UTC	research		https://www.inaturalist.org/observations/27333885	https://static.inaturalist.org/photos/42517828/medium.jpg?1561051891				1	0	FALSE	3	Œ§Œ±ŒΩœÑŒ¨ŒªŒøœÖ 11‚Äì15, ŒóœÅŒ±Œ∫ŒªŒµŒØŒøœÖ, ŒóœÅŒ¨Œ∫ŒªŒµŒπŒø, GR	35.3123	25.1557	30			FALSE			Heraklion	Crete	Greece	possible Aedes albopictus	Asian Tiger Mosquito
27395255	2019/06/20 11:08 PM SST	2019-06-20	6	2019	2019-06-20 10:08:00 UTC	Samoa	1470441	savvaszafeiriou	2019-06-21 20:23:52 UTC	2019-06-22 15:57:19 UTC	research	CC-BY-NC	https://www.inaturalist.org/observations/27395255	https://static.inaturalist.org/photos/42618700/medium.jpeg?1561147685				2	0	FALSE		ŒìŒªœÖœÜŒ¨Œ¥Œ±, ŒïŒªŒªŒ¨Œ¥Œ±	37.885	23.7451	31			FALSE			Attica	Attiki	Greece	Aedes albopictus	Asian Tiger Mosquito
27492877	2019-06-23 12:57:41 PM CEST	2019-06-23	6	2019	2019-06-23 10:57:41 UTC	Rome	1235749	paolobertinetto	2019-06-23 10:59:17 UTC	2019-06-25 05:07:21 UTC	research		https://www.inaturalist.org/observations/27492877	https://static.inaturalist.org/photos/42783694/medium.jpeg?1561287566				2	0	FALSE	2	17019 San Giacomo SV, Italia	44.3798	8.62767	19			FALSE			Savona		Italy	Aedes albopictus	Asian Tiger Mosquito
27641051	Tue Jun 25 2019 20:09:55 GMT+0300 (GMT+3)	2019-06-25	6	2019	2019-06-25 17:09:55 UTC	Baghdad	1913563	prespesprespes	2019-06-25 17:10:08 UTC	2019-06-28 13:52:09 UTC	needs_id		https://www.inaturalist.org/observations/27641051	https://static.inaturalist.org/photos/43026769/medium.jpg?1561482628				1	0	FALSE	3	ŒúŒ±œÖœÅŒøŒ≤ŒøœÖŒΩŒØŒøœÖ-ŒëœàŒ¨ŒªŒøœÖ, Œ£Œ∫œçŒ¥œÅŒ±, Œ†Œ≠ŒªŒªŒ±, GR	40.7886	22.1591	50			FALSE			Pella	Kentriki Makedonia	Greece	possible Aedes albopictus	Asian Tiger Mosquito
27641101	Tue Jun 25 2019 20:11:06 GMT+0300 (GMT+3)	2019-06-25	6	2019	2019-06-25 17:11:06 UTC	Baghdad	1913563	prespesprespes	2019-06-25 17:11:15 UTC	2019-06-28 13:51:56 UTC	needs_id		https://www.inaturalist.org/observations/27641101	https://static.inaturalist.org/photos/43026855/medium.jpg?1561482680				1	0	FALSE	3	ŒúŒ±œÖœÅŒøŒ≤ŒøœÖŒΩŒØŒøœÖ-ŒëœàŒ¨ŒªŒøœÖ, Œ£Œ∫œçŒ¥œÅŒ±, Œ†Œ≠ŒªŒªŒ±, GR	40.7885	22.1593	5			FALSE			Pella	Kentriki Makedonia	Greece	possible Aedes albopictus	Asian Tiger Mosquito
27804541	2019/06/25 8:58 PM CEST	2019-06-25	6	2019	2019-06-25 18:58:00 UTC	Paris	1899767	kropio	2019-06-28 12:14:27 UTC	2019-06-29 17:43:45 UTC	research	CC-BY-NC	https://www.inaturalist.org/observations/27804541	https://static.inaturalist.org/photos/43300784/medium.jpeg?1561723985				1	0	FALSE		50066 Montanino FI, Italia	43.6579	11.4854	319			FALSE					Italy	Aedes albopictus	Asian Tiger Mosquito
27892763	2019-06-29 8:15:00 PM CEST	2019-06-29	6	2019	2019-06-29 18:15:00 UTC	Paris	1756608	gheorghe_blanaru	2019-06-29 21:18:14 UTC	2019-07-02 08:31:06 UTC	research	CC-BY-NC	https://www.inaturalist.org/observations/27892763	https://static.inaturalist.org/photos/43443006/medium.jpg?1561843098				2	0	FALSE	2	00071 Pomezia RM, Italia	41.6853	12.4745	66			FALSE	gps	gps			Italy	Aedes albopictus	Asian Tiger Mosquito
28010516	2019-06-30 9:20:46 PM GMT+02:00	2019-06-30	6	2019	2019-06-30 19:20:46 UTC	Africa/Johannesburg	1173322	s2lyon	2019-07-01 18:37:24 UTC	2019-07-03 14:28:50 UTC	research	CC-BY-NC	https://www.inaturalist.org/observations/28010516	https://static.inaturalist.org/photos/43634804/medium.jpeg?1562006249				2	0	FALSE	2	Buers, 69100 Lyon, France	45.7727	4.89407	9			FALSE			Rh√¥ne		France	Aedes albopictus	Asian Tiger Mosquito
28106075	Wed Jul 03 2019 09:37:20 GMT+0200 (GMT+2)	2019-07-03	7	2019	2019-07-03 07:37:20 UTC	Africa/Johannesburg	1575689	veronicagrasso	2019-07-03 07:51:04 UTC	2019-07-03 07:55:42 UTC	needs_id	CC-BY-NC	https://www.inaturalist.org/observations/28106075	https://static.inaturalist.org/photos/43791137/medium.jpg?1562140426				0	0	FALSE	3	Via Alessandro Manzoni 47, Acquanegra Sul Chiese, Lombardia, IT	45.1581	10.44	8			FALSE					Italy	possible Aedes albopictus	Asian Tiger Mosquito
28244621	2019-07-05 8:44:24 PM GMT+02:00	2019-07-05	7	2019	2019-07-05 18:44:24 UTC	Africa/Johannesburg	1951866	totomahawk	2019-07-05 18:45:28 UTC	2019-07-05 21:10:25 UTC	research		https://www.inaturalist.org/observations/28244621	https://static.inaturalist.org/photos/44015492/medium.jpeg?1562352338				2	0	FALSE	2	34800 Clermont-l'H√©rault, France	43.6259	3.44783	4			FALSE			H√©rault		France	possible Aedes albopictus	Asian Tiger Mosquito
28283637	2019-07-06 12:56:53 PM CEST	2019-07-06	7	2019	2019-07-06 10:56:53 UTC	Rome	259033	paolamcasale	2019-07-06 10:58:11 UTC	2019-07-08 09:04:26 UTC	needs_id	CC-BY-NC	https://www.inaturalist.org/observations/28283637	https://static.inaturalist.org/photos/44079653/medium.jpeg?1562410697				0	0	FALSE	2	Via Paolo Borsellino, 3, 22070 Binago CO, Italia	45.7852	8.92883	699			FALSE					Italy	possible Aedes albopictus	Asian Tiger Mosquito
28557307	2019/07/08 5:24 PM CEST	2019-07-08	7	2019	2019-07-08 15:24:00 UTC	Paris	1228772	plantecarnivore	2019-07-10 15:04:38 UTC	2020-05-20 09:31:22 UTC	research	CC-BY	https://www.inaturalist.org/observations/28557307	https://static.inaturalist.org/photos/44524707/medium.jpeg?1562771071				2	0	FALSE		83136 Rocbaron, France	43.3079	6.08317	44			FALSE			Var	Provence-Alpes-C√¥te-d'Azur	France	Aedes albopictus	Asian Tiger Mosquito
28560470	2019-07-10 5:57:05 PM GMT+02:00	2019-07-10	7	2019	2019-07-10 15:57:05 UTC	Africa/Johannesburg	1064656	jean-philippe-fleury	2019-07-10 15:58:42 UTC	2019-07-10 17:19:07 UTC	needs_id		https://www.inaturalist.org/observations/28560470	https://static.inaturalist.org/photos/44530280/medium.jpeg?1562774335			Est ce vraiment un moustique tigre selon vous ?	0	0	FALSE	2	81990 Cambon, France	43.9151	2.22862	19			FALSE			Tarn		France	possible Aedes albopictus	Asian Tiger Mosquito
28616556	Thu Jul 11 2019 17:27:29 GMT+0200 (GMT+2)	2019-07-11	7	2019	2019-07-11 15:27:29 UTC	Africa/Johannesburg	872754	vjluc	2019-07-11 15:27:43 UTC	2019-07-11 15:28:18 UTC	needs_id		https://www.inaturalist.org/observations/28616556	https://static.inaturalist.org/photos/44620863/medium.jpg?1562858894				0	0	FALSE	3	1 Rue Jean Giono, Fourques, Languedoc-Roussillon, FR	43.6921	4.6069	5			FALSE			Gard	Provence-Alpes-C√¥te-d'Azur	France	possible Aedes albopictus	Asian Tiger Mosquito
28675500	2019/07/10 7:51 PM CEST	2019-07-10	7	2019	2019-07-10 17:51:00 UTC	Rome	233701	enrico_castello	2019-07-12 15:44:47 UTC	2019-07-12 15:44:47 UTC	needs_id	CC-BY-NC	https://www.inaturalist.org/observations/28675500	https://static.inaturalist.org/photos/44716538/medium.jpeg?1562946265				0	0	FALSE		Cit Turin, Torino TO, Italia	45.0712	7.66225	15			FALSE					Italy	other Aedes	Asian Tiger Mosquito
28728404	2019-07-13 4:28:46 √ñS GMT+03:00	2019-07-13	7	2019	2019-07-13 13:28:46 UTC	Istanbul	1319482	guraydere	2019-07-13 13:34:13 UTC	2019-07-16 14:25:59 UTC	research		https://www.inaturalist.org/observations/28728404	https://static.inaturalist.org/photos/44802143/medium.jpeg?1563024859				1	0	FALSE	2	Zekeriyak√∂y, 34450 Sarƒ±yer/ƒ∞stanbul, T√ºrkiye	41.1954	29.0543				FALSE	gps	gps			Turkey	Aedes albopictus	Asian Tiger Mosquito
28985694	Wed Jul 17 2019 09:07:48 GMT+0200 (GMT+2)	2019-07-17	7	2019	2019-07-17 07:07:48 UTC	Africa/Johannesburg	1140385	totoye	2019-07-17 07:10:13 UTC	2019-07-17 16:02:39 UTC	needs_id		https://www.inaturalist.org/observations/28985694	https://static.inaturalist.org/photos/45214680/medium.jpg?1563347428				0	0	FALSE	3	20 Impasse R√©cr√©, Rochefort-du-Gard, Languedoc-Roussillon, FR	43.979	4.68704	65			FALSE			Gard		France	possible Aedes albopictus	Asian Tiger Mosquito
29010275	2019-07-17 8:18:25 PM GMT+02:00	2019-07-17	7	2019	2019-07-17 18:18:25 UTC	Africa/Johannesburg	1565290	louiscare	2019-07-17 18:19:46 UTC	2019-07-18 00:27:16 UTC	needs_id		https://www.inaturalist.org/observations/29010275	https://static.inaturalist.org/photos/45254196/medium.jpeg?1563387602				0	0	FALSE	2	Belv√©d√®re-Campomoro, France	41.639	8.86418	20			FALSE			Corse-du-Sud		France	possible Aedes albopictus	Asian Tiger Mosquito
29125522	2019-07-19 7:59:49 PM GMT+02:00	2019-07-19	7	2019	2019-07-19 17:59:49 UTC	Africa/Johannesburg	2019453	alainrey	2019-07-19 18:18:20 UTC	2020-06-02 13:43:55 UTC	research		https://www.inaturalist.org/observations/29125522	https://static.inaturalist.org/photos/45441951/medium.jpg?1563560306				2	0	FALSE	2	Pont des Demoiselles, 31400 Toulouse, France	43.5845	1.47687				FALSE	gps	gps	Haute-Garonne		France	possible Aedes albopictus	Asian Tiger Mosquito
29165201	Sat Jul 20 2019 13:05:36 GMT+0200 (GMT+2)	2019-07-20	7	2019	2019-07-20 11:05:36 UTC	Africa/Johannesburg	1992320	sandrine1201	2019-07-20 11:43:48 UTC	2020-06-02 13:42:03 UTC	research	CC-BY-NC	https://www.inaturalist.org/observations/29165201	https://static.inaturalist.org/photos/45506597/medium.jpg?1563623030				3	0	FALSE	3	07120, Sampzon, Rh√¥ne-Alpes, FR	44.428	4.34568	8412			FALSE			Ard√®che		France	Aedes albopictus	Asian Tiger Mosquito
29244726	Sun Jul 21 2019 18:09:21 GMT+0300 (GMT+3)	2019-07-21	7	2019	2019-07-21 15:09:21 UTC	Baghdad	1914849	david2082	2019-07-21 15:10:45 UTC	2019-07-24 19:06:03 UTC	research		https://www.inaturalist.org/observations/29244726	https://static.inaturalist.org/photos/45631552/medium.jpg?1563721851				1	0	FALSE	3	Strada General Eraclie Arion 19A, Otopeni, Bucharest, RO	44.528	26.0671	8			FALSE			Municipiul Bucuresti	Bucharest	Romania	Aedes albopictus	Asian Tiger Mosquito
29304702	2019/07/19 5:58 PM +03	2019-07-19	7	2019	2019-07-19 14:58:00 UTC	Istanbul	1703763	zmei	2019-07-22 08:20:07 UTC	2019-07-28 10:58:00 UTC	research	CC-BY-NC	https://www.inaturalist.org/observations/29304702	https://static.inaturalist.org/photos/45728004/medium.jpg?1563780724				2	0	FALSE		5140 Lyaskovets, Bulgaria	43.1103	25.71				FALSE			Veliko Tarnovo		Bulgaria	Aedes albopictus	Asian Tiger Mosquito
29330925	Mon Jul 22 2019 20:21:37 GMT+0200 (GMT+2)	2019-07-22	7	2019	2019-07-22 18:21:37 UTC	Africa/Johannesburg	524142	pampoum	2019-07-22 18:26:02 UTC	2020-06-02 13:41:03 UTC	research		https://www.inaturalist.org/observations/29330925	https://static.inaturalist.org/photos/45771112/medium.jpg?1563819971				1	0	FALSE	3	3 Rue de la Monnaie, Le Cr√®s, Languedoc-Roussillon, FR	43.6497	3.9368	10			FALSE			H√©rault		France	possible Aedes albopictus	Asian Tiger Mosquito
29432992	Wed Jul 24 2019 11:12:51 GMT+0200 (GMT+2)	2019-07-24	7	2019	2019-07-24 09:12:51 UTC	Africa/Johannesburg	1715994	rlucena	2019-07-24 09:13:13 UTC	2019-07-27 11:46:58 UTC	research	CC-BY-NC	https://www.inaturalist.org/observations/29432992	https://static.inaturalist.org/photos/45936210/medium.jpg?1563959596				2	0	FALSE	3	Calle San Agust√≠n, 1, M√°laga, Andaluc√≠a, ES	36.7208	-4.41926	65			FALSE				Andaluc√≠a	Spain	possible Aedes albopictus	Asian Tiger Mosquito
29717926	Sun Jul 28 2019 18:34:41 GMT+0200 (GMT+2)	2019-07-28	7	2019	2019-07-28 16:34:41 UTC	Africa/Johannesburg	2047265	ju35	2019-07-28 16:35:15 UTC	2019-07-28 16:35:40 UTC	needs_id		https://www.inaturalist.org/observations/29717926	https://static.inaturalist.org/photos/46393400/medium.jpg?1564331736				0	0	FALSE	3	10 Chemin de la R√©sidence de la Pin√®de, Bormes-les-Mimosas, Provence-Alpes-C√¥te d'Azur, FR	43.1269	6.35158	24			FALSE			Var	Provence-Alpes-C√¥te-d'Azur	France	possible Aedes albopictus	Asian Tiger Mosquito
29860327	Tue Jul 30 2019 18:45:29 GMT+0200 (GMT+2)	2019-07-30	7	2019	2019-07-30 16:45:29 UTC	Africa/Johannesburg	1989244	thibo-vauz	2019-07-30 16:46:00 UTC	2019-07-30 16:46:15 UTC	needs_id		https://www.inaturalist.org/observations/29860327	https://static.inaturalist.org/photos/46625656/medium.jpg?1564505170				0	0	FALSE	3	8 All√©e du Pas du Roy, Capbreton, Aquitaine, FR	43.6325	-1.43881	30			FALSE			Landes		France	possible Aedes albopictus	Asian Tiger Mosquito
29912334	2019-07-18 4:29:26 PM GMT+02:00	2019-07-18	7	2019	2019-07-18 14:29:26 UTC	Africa/Johannesburg	1092460	albane2	2019-07-31 13:06:46 UTC	2020-08-10 15:44:06 UTC	research		https://www.inaturalist.org/observations/29912334	https://static.inaturalist.org/photos/46708800/medium.jpeg?1564578409				4	0	FALSE	2	91210 Draveil, France	48.6917	2.42268				FALSE	gps	gps	Essonne		France	Aedes albopictus	Asian Tiger Mosquito
29962280	2019-08-01 6:52:06 AM CEST	2019-08-01	8	2019	2019-08-01 04:52:06 UTC	Berlin	1176208	marco_vicariotto	2019-08-01 04:53:33 UTC	2019-08-01 18:18:11 UTC	research	CC-BY-NC-ND	https://www.inaturalist.org/observations/29962280	https://static.inaturalist.org/photos/46789775/medium.jpeg?1564635216				1	0	FALSE	2	36100 Vicenza VI, Italia	45.5254	11.5076	263			FALSE	gps	gps			Italy	Aedes albopictus	Asian Tiger Mosquito
30089573	Sat Aug 03 2019 10:28:22 GMT+0200 (GMT+2)	2019-08-03	8	2019	2019-08-03 08:28:22 UTC	Africa/Johannesburg	2053235	naturalist18299	2019-08-03 08:29:54 UTC	2019-11-19 22:33:48 UTC	research		https://www.inaturalist.org/observations/30089573	https://static.inaturalist.org/photos/46990718/medium.jpg?1564820996				2	0	FALSE	3	–®–µ—Ç–∞–ª–∏—à—Ç–µ –ü–µ—Ç –î–∞–Ω–∏—Ü–∞, , Montenegro, ME	42.4496	18.5513	65			FALSE				Herceg Novi	Montenegro	Aedes albopictus	Asian Tiger Mosquito
30097669	2019-08-03	2019-08-03	8	2019		UTC	2035428	gref	2019-08-03 12:56:54 UTC	2019-08-03 12:57:52 UTC	needs_id		https://www.inaturalist.org/observations/30097669	https://static.inaturalist.org/photos/47003108/medium.jpeg?1564837069				0	0	FALSE	333	Borgo	42.5509	9.44053				FALSE			Haute-Corse		France	possible Aedes albopictus	Asian Tiger Mosquito
30119738	2019-08-03	2019-08-03	8	2019		UTC	2054318	perchat	2019-08-03 18:34:13 UTC	2019-08-03 18:34:18 UTC	needs_id		https://www.inaturalist.org/observations/30119738	https://static.inaturalist.org/photos/47037325/medium.jpeg?1564857255				0	0	FALSE	333	Carcassonne	43.2231	2.36245				FALSE			Aude		France	possible Aedes albopictus	Asian Tiger Mosquito
30368099	Wed Aug 07 2019 17:34:23 GMT+0200 (GMT+2)	2019-08-07	8	2019	2019-08-07 15:34:23 UTC	Africa/Johannesburg	1713996	siemi	2019-08-07 15:35:26 UTC	2020-03-05 15:12:45 UTC	research	CC-BY-NC	https://www.inaturalist.org/observations/30368099	https://static.inaturalist.org/photos/47442784/medium.jpg?1565192157				1	0	FALSE	3	Localit√† Torricella 5, San Vito al Tagliamento, Friaul-Julisch Venetien, IT	45.914	12.8289	30			FALSE				Friuli-Venezia Giulia	Italy	Aedes albopictus	Asian Tiger Mosquito
30386212	Wed Aug 07 2019 17:58:10 GMT+0200 (GMT+2)	2019-08-07	8	2019	2019-08-07 15:58:10 UTC	Africa/Johannesburg	1902663	powaalife	2019-08-07 20:58:11 UTC	2020-06-02 13:37:23 UTC	research	CC-BY-NC	https://www.inaturalist.org/observations/30386212	https://static.inaturalist.org/photos/47473087/medium.jpg?1565211496				2	0	FALSE	3	12 Rue Grotte de la Luire, Romans-sur-Is√®re, Rh√¥ne-Alpes, FR	45.0453	5.07695	65			FALSE			Dr√¥me		France	Aedes albopictus	Asian Tiger Mosquito
30532542	Sat Aug 10 2019 14:48:15 GMT+0300 (GMT+3)	2019-08-10	8	2019	2019-08-10 11:48:15 UTC	Baghdad	1695071	andreus007	2019-08-10 11:48:28 UTC	2019-08-11 19:00:23 UTC	research		https://www.inaturalist.org/observations/30532542	https://static.inaturalist.org/photos/47707032/medium.jpg?1565437713				1	0	FALSE	3	–ê–≥—Ä–æ–ø—Ä–æ–º –°–ù–¢ –ø–æ—Å–µ–ª–æ–∫, 37, –•–æ—Å—Ç–∞, –ö—Ä–∞—Å–Ω–æ–¥–∞—Ä—Å–∫–∏–π –∫—Ä–∞–π, RU	43.5851	39.7755	596			FALSE					Russia	Aedes albopictus	Asian Tiger Mosquito
30595116	2019-08-11 8:54:31 am CEST	2019-08-11	8	2019	2019-08-11 06:54:31 UTC	Paris	985787	martinbrnelic	2019-08-11 07:00:30 UTC	2019-08-12 00:17:21 UTC	research	CC-BY-NC	https://www.inaturalist.org/observations/30595116	https://static.inaturalist.org/photos/47808368/medium.jpg?1565506833				1	0	FALSE	2	Pobri, Croatia	45.3486	14.3121	6			FALSE			Primorsko-Goranska		Croatia	Aedes albopictus	Asian Tiger Mosquito
30600205	2019/07/21 8:50 PM CEST	2019-07-21	7	2019	2019-07-21 18:50:00 UTC	Madrid	688548	gmucientes	2019-08-11 10:33:05 UTC	2019-08-11 10:33:06 UTC	needs_id	CC-BY-NC-ND	https://www.inaturalist.org/observations/30600205	https://static.inaturalist.org/photos/47816532/medium.jpg?1565519458				0	0	FALSE		Pant√° de Sau, Barcelona, Espa√±a	41.9668	2.38752	4			FALSE				Catalu√±a	Spain	possible Aedes albopictus	Asian Tiger Mosquito
30608830	2019-08-11 3:26:52 PM CEST	2019-08-11	8	2019	2019-08-11 13:26:52 UTC	Rome	1235749	paolobertinetto	2019-08-11 13:41:31 UTC	2019-08-11 13:41:54 UTC	needs_id		https://www.inaturalist.org/observations/30608830	https://static.inaturalist.org/photos/47828642/medium.jpeg?1565530910				0	0	FALSE	2	17019 San Giacomo SV, Italia	44.3786	8.62677				FALSE	gps	gps	Savona		Italy	possible Aedes albopictus	Asian Tiger Mosquito
30619607	2019-08-11	2019-08-11	8	2019		Paris	166761	fabienpiednoir	2019-08-11 16:19:09 UTC	2020-06-02 13:36:38 UTC	research	CC-BY-SA	https://www.inaturalist.org/observations/30619607	https://static.inaturalist.org/photos/47846184/medium.jpeg?1565540457				3	0	FALSE	333	Nice	43.6791	7.22075				FALSE			Alpes-Maritimes	Provence-Alpes-C√¥te-d'Azur	France	Aedes albopictus	Asian Tiger Mosquito
30624263	Sun Aug 11 2019 19:06:47 GMT+0200 (GMT+2)	2019-08-11	8	2019	2019-08-11 17:06:47 UTC	Africa/Johannesburg	1586604	claraprieto	2019-08-11 17:22:32 UTC	2019-08-14 19:56:19 UTC	research		https://www.inaturalist.org/observations/30624263	https://static.inaturalist.org/photos/47853725/medium.jpg?1565544176				2	0	FALSE	3	Carrer d'Ignasi Barraquer, Argentona, Catalonia, ES	41.5722	2.37833	165			FALSE				Catalu√±a	Spain	possible Aedes albopictus	Asian Tiger Mosquito
30743639	Mon Aug 12 2019 16:01:07 GMT+0200 (GMT+2)	2019-08-12	8	2019	2019-08-12 14:01:07 UTC	Africa/Johannesburg	2127198	manuelo	2019-08-13 11:35:04 UTC	2020-06-02 13:35:44 UTC	research	CC-BY-NC	https://www.inaturalist.org/observations/30743639	https://static.inaturalist.org/photos/48048431/medium.jpg?1565696113				2	0	FALSE	3	Avenue de la R√©publique, Calvi, Corse, FR	42.564	8.75481	19			FALSE			Haute-Corse		France	possible Aedes albopictus	Asian Tiger Mosquito
30764326	2019/08/13 8:21 PM CEST	2019-08-13	8	2019	2019-08-13 18:21:00 UTC	Paris	1566581	louisclouet	2019-08-13 18:22:47 UTC	2019-09-22 11:47:59 UTC	research	CC-BY-NC-ND	https://www.inaturalist.org/observations/30764326	https://static.inaturalist.org/photos/48080886/medium.jpeg?1565720387			Dead (in case you wonder...)._x000D_ And female of course.	1	0	FALSE		34820 Teyran, France	43.6833	3.92577	26			FALSE			H√©rault		France	possible Aedes albopictus	Asian Tiger Mosquito
30810935	2019-08-14 4:35:22 PM CEST	2019-08-14	8	2019	2019-08-14 14:35:22 UTC	Paris	1978840	cris_mate	2019-08-14 14:36:49 UTC	2019-08-14 17:35:43 UTC	research		https://www.inaturalist.org/observations/30810935	https://static.inaturalist.org/photos/48159686/medium.jpeg?1565793414				1	0	FALSE	2	function(){return _.O(this,11)},27010, Filighera PV, Italia	45.1772	9.31371	5			FALSE					Italy	Aedes albopictus	Asian Tiger Mosquito
30919022	2019-08-16	2019-08-16	8	2019		UTC	2120400	erwane_b	2019-08-16 06:55:11 UTC	2019-08-16 06:55:24 UTC	needs_id		https://www.inaturalist.org/observations/30919022	https://static.inaturalist.org/photos/48339528/medium.jpeg?1565938521				0	0	FALSE	333	N√©oules	43.3107	6.0069				FALSE			Var	Provence-Alpes-C√¥te-d'Azur	France	possible Aedes albopictus	Asian Tiger Mosquito
31081625	Sun Aug 18 2019 19:47:29 GMT+0200 (GMT+2)	2019-08-18	8	2019	2019-08-18 17:47:29 UTC	Africa/Johannesburg	2147333	francoisrerole	2019-08-18 21:41:49 UTC	2020-06-02 13:31:31 UTC	research		https://www.inaturalist.org/observations/31081625	https://static.inaturalist.org/photos/48609478/medium.jpg?1566164550				3	0	FALSE	3	3B Rue Docteur Jean Barbier, Sainte-Foy-l√®s-Lyon, Rh√¥ne-Alpes, FR	45.7347	4.78381	5			FALSE			Rh√¥ne		France	Aedes albopictus	Asian Tiger Mosquito
31126971	Mon Aug 19 2019 18:54:56 GMT+0200 (GMT+2)	2019-08-19	8	2019	2019-08-19 16:54:56 UTC	Africa/Johannesburg	569145	ramon19	2019-08-19 16:56:33 UTC	2020-07-15 19:42:27 UTC	research		https://www.inaturalist.org/observations/31126971	https://static.inaturalist.org/photos/48686317/medium.jpg?1566233798				2	0	FALSE	3	Avinguda de l'Alt Empord√†, 16, B√†scara, Catalunya, ES	42.1572	2.91168	8			FALSE				Catalu√±a	Spain	Aedes albopictus	Asian Tiger Mosquito
31216694	Wed Aug 21 2019 06:10:06 GMT+0200 (GMT+2)	2019-08-21	8	2019	2019-08-21 04:10:06 UTC	Africa/Johannesburg	1605594	oreste83	2019-08-21 04:10:17 UTC	2019-08-21 14:49:33 UTC	research	CC-BY-NC	https://www.inaturalist.org/observations/31216694	https://static.inaturalist.org/photos/48837038/medium.jpg?1566360623				2	0	FALSE	3	Route de Roumoules, Riez, Provence-Alpes-C√¥te d'Azur, FR	43.8179	6.09766	22			FALSE			Alpes-de-Haute-Provence	Provence-Alpes-C√¥te-d'Azur	France	Aedes albopictus	Asian Tiger Mosquito
31237989	2019-08-21	2019-08-21	8	2019		UTC	2149283	fra_til	2019-08-21 15:50:42 UTC	2019-08-22 04:29:36 UTC	research		https://www.inaturalist.org/observations/31237989	https://static.inaturalist.org/photos/48872543/medium.jpeg?1566402645				2	0	FALSE	333	Sassari	40.7499	8.53554				FALSE				Sardegna	Italy	Aedes albopictus	Asian Tiger Mosquito
31392763	2019-08-20 10:57:16 a. m. CEST	2019-08-20	8	2019	2019-08-20 08:57:16 UTC	Paris	2106572	flix6	2019-08-24 10:31:57 UTC	2019-08-25 05:48:35 UTC	research		https://www.inaturalist.org/observations/31392763	https://static.inaturalist.org/photos/49129850/medium.jpeg?1566642720				1	0	FALSE	2	Cervantes, Granada, Espa√±a	37.1654	-3.59184	33			FALSE	gps	gps		Andaluc√≠a	Spain	possible Aedes albopictus	Asian Tiger Mosquito
31404856	Sat Aug 24 2019 17:17:30 GMT+0200 (GMT+2)	2019-08-24	8	2019	2019-08-24 15:17:30 UTC	Africa/Johannesburg	2150783	carlomariabasili	2019-08-24 15:17:36 UTC	2019-08-24 17:18:55 UTC	needs_id		https://www.inaturalist.org/observations/31404856	https://static.inaturalist.org/photos/49148424/medium.jpg?1566659861				0	0	FALSE	3	Via 24 Maggio, Grottaferrata, Lazio, IT	41.7836	12.6814	12			FALSE					Italy	possible Aedes albopictus	Asian Tiger Mosquito
31552943	2019-08-26	2019-08-26	8	2019		UTC	1954929	lovesdaryl	2019-08-26 15:47:11 UTC	2020-08-06 22:11:22 UTC	research	CC-BY-NC	https://www.inaturalist.org/observations/31552943	https://static.inaturalist.org/photos/49392765/medium.jpeg?1566834476				1	0	FALSE	333	Dro	45.9824	10.938				FALSE				Trentino-Alto Adige	Italy	Aedes albopictus	Asian Tiger Mosquito
31554211	2019-08-26 6:07:03 PM CEST	2019-08-26	8	2019	2019-08-26 16:07:03 UTC	Rome	1448204	andreameucci	2019-08-26 16:08:15 UTC	2020-07-13 18:48:20 UTC	research		https://www.inaturalist.org/observations/31554211	https://static.inaturalist.org/photos/49395281/medium.jpg?1566835701				2	0	FALSE	2	50023 Tavarnuzze FI, Italia	43.7114	11.2163				FALSE	gps	gps			Italy	Aedes albopictus	Asian Tiger Mosquito
31614859	2019-08-27 5:51:27 PM CEST	2019-08-27	8	2019	2019-08-27 15:51:27 UTC	Berlin	1176208	marco_vicariotto	2019-08-27 15:55:15 UTC	2019-08-28 13:12:35 UTC	research	CC-BY-NC-ND	https://www.inaturalist.org/observations/31614859	https://static.inaturalist.org/photos/49496248/medium.jpeg?1566921332				1	0	FALSE	2	36100 Vicenza VI, Italia	45.5343	11.5225				FALSE	gps	gps			Italy	Aedes albopictus	Asian Tiger Mosquito
31627265	2019-08-27 9:00:37 PM GMT+02:00	2019-08-27	8	2019	2019-08-27 19:00:37 UTC	Africa/Johannesburg	2124529	vador3340	2019-08-27 19:07:55 UTC	2019-08-27 20:16:24 UTC	research	CC-BY-NC	https://www.inaturalist.org/observations/31627265	https://static.inaturalist.org/photos/49517090/medium.jpeg?1566932879				1	0	FALSE	2	40150 Soorts-Hossegor, France	43.6649	-1.43924				FALSE	gps	gps	Landes		France	possible Aedes albopictus	Asian Tiger Mosquito
31628656	2019-08-27 9:24:06 PM GMT+02:00	2019-08-27	8	2019	2019-08-27 19:24:06 UTC	Africa/Johannesburg	2124529	vador3340	2019-08-27 19:26:16 UTC	2019-08-27 20:16:36 UTC	needs_id	CC-BY-NC	https://www.inaturalist.org/observations/31628656	https://static.inaturalist.org/photos/49519034/medium.jpg?1566933979				0	0	FALSE	2	40150 Soorts-Hossegor, France	43.6649	-1.43924				FALSE	gps	gps	Landes		France	other Aedes	Asian Tiger Mosquito
31772523	Fri Aug 30 2019 07:15:25 GMT+0200 (GMT+2)	2019-08-30	8	2019	2019-08-30 05:15:25 UTC	Africa/Johannesburg	1608855	sandrasandrini	2019-08-30 05:16:08 UTC	2019-08-30 14:08:29 UTC	needs_id	CC-BY-NC	https://www.inaturalist.org/observations/31772523	https://static.inaturalist.org/photos/49764460/medium.jpg?1567142171				0	0	FALSE	3	Via Roma, Asola, Lombardia, IT	45.2226	10.4184	343			FALSE					Italy	possible Aedes albopictus	Asian Tiger Mosquito
31786959	Fri Aug 30 2019 15:54:28 GMT+0200 (GMT+2)	2019-08-30	8	2019	2019-08-30 13:54:28 UTC	Africa/Johannesburg	870427	otaku	2019-08-30 13:54:38 UTC	2019-08-30 13:54:46 UTC	needs_id		https://www.inaturalist.org/observations/31786959	https://static.inaturalist.org/photos/49786901/medium.jpg?1567173282				0	0	FALSE	3	Via Grancia, Lainate, Lombardia, IT	45.5564	9.01972	65			FALSE					Italy	possible Aedes albopictus	Asian Tiger Mosquito
31796207	2019-08-30 6:30:05 PM GMT+02:00	2019-08-30	8	2019	2019-08-30 16:30:05 UTC	Africa/Johannesburg	1998196	jdie	2019-08-30 16:37:25 UTC	2020-06-02 13:29:01 UTC	research		https://www.inaturalist.org/observations/31796207	https://static.inaturalist.org/photos/49803226/medium.jpg?1567183087				2	0	FALSE	2	06460 Saint-Vallier-de-Thiey, France	43.694	6.84117	4			FALSE			Alpes-Maritimes	Provence-Alpes-C√¥te-d'Azur	France	Aedes albopictus	Asian Tiger Mosquito
31799262	2019-08-30 7:01:32 PM GMT+02:00	2019-08-30	8	2019	2019-08-30 17:01:32 UTC	Africa/Johannesburg	1998196	jdie	2019-08-30 17:21:24 UTC	2020-06-02 13:28:17 UTC	research		https://www.inaturalist.org/observations/31799262	https://static.inaturalist.org/photos/51893012/medium.jpg?1568981891			Je croyais que les moustiques n'aimaient pas la menthe ?	2	0	FALSE	2	06460 Saint-Vallier-de-Thiey, France	43.6941	6.84101	4			FALSE			Alpes-Maritimes	Provence-Alpes-C√¥te-d'Azur	France	Aedes albopictus	Asian Tiger Mosquito
31945436	2019/08/17 2:31 AM CDT	2019-08-17	8	2019	2019-08-17 07:31:00 UTC	Central Time (US & Canada)	228699	jbroadhead	2019-09-01 21:32:02 UTC	2020-07-15 19:43:05 UTC	research	CC-BY-NC	https://www.inaturalist.org/observations/31945436	https://static.inaturalist.org/photos/50050490/medium.jpg?1567373020		Animal, Insect, Invertebrate, Mosquito, The Vatican		1	0	FALSE		Vatican City, Lazio, Italy	41.9031	12.4493				FALSE					Italy	Aedes albopictus	Asian Tiger Mosquito
31990516	Sat Aug 31 2019 18:33:45 GMT+0200 (GMT+2)	2019-08-31	8	2019	2019-08-31 16:33:45 UTC	Africa/Johannesburg	1554984	rebeccamingione	2019-09-02 16:18:02 UTC	2019-09-02 19:27:08 UTC	needs_id	CC-BY-NC	https://www.inaturalist.org/observations/31990516	https://static.inaturalist.org/photos/50127891/medium.jpg?1567441084				0	0	FALSE	3	Via Leonardo da Vinci, Remedello, Lombardia, IT	45.2764	10.373	305			FALSE					Italy	possible Aedes albopictus	Asian Tiger Mosquito
31994132	2019/09/02 3:09 PM HST	2019-09-02	9	2019	2019-09-03 01:09:00 UTC	Hawaii	1290751	esant	2019-09-02 17:09:37 UTC	2020-05-02 15:11:18 UTC	research	CC-BY-NC	https://www.inaturalist.org/observations/31994132	https://static.inaturalist.org/photos/50134186/medium.jpg?1567444067				1	0	FALSE		Bazzano (AQ)	42.3369	13.4535	232			FALSE		manual			Italy	Aedes albopictus	Asian Tiger Mosquito
32127579	Wed Sep 04 2019 17:42:11 GMT+0200 (GMT+2)	2019-09-04	9	2019	2019-09-04 15:42:11 UTC	Africa/Johannesburg	1611059	loisa	2019-09-04 21:20:40 UTC	2019-09-05 19:04:10 UTC	needs_id	CC-BY-NC	https://www.inaturalist.org/observations/32127579	https://static.inaturalist.org/photos/50359448/medium.jpg?1567632081				0	0	FALSE	3	Viale Giuseppe Verdi, Taffella, Lombardia, IT	45.4594	10.6375	10			FALSE					Italy	possible Aedes albopictus	Asian Tiger Mosquito
32275311	2019-09-07 6:15:15 PM CEST	2019-09-07	9	2019	2019-09-07 16:15:15 UTC	Paris	1610868	marikabasciu	2019-09-07 16:16:21 UTC	2020-07-15 19:43:37 UTC	research	CC-BY-NC	https://www.inaturalist.org/observations/32275311	https://static.inaturalist.org/photos/50607038/medium.jpeg?1567873016				2	0	FALSE	2	46041 Asola MN, Italia	45.2212	10.4228	6			FALSE					Italy	Aedes albopictus	Asian Tiger Mosquito
32420235	2019-09-09 7:15:41 PM CEST	2019-09-09	9	2019	2019-09-09 17:15:41 UTC	Berlin	1176208	marco_vicariotto	2019-09-09 17:16:52 UTC	2019-09-09 17:27:32 UTC	research	CC-BY-NC-ND	https://www.inaturalist.org/observations/32420235	https://static.inaturalist.org/photos/50846724/medium.jpeg?1568049433				1	0	FALSE	2	36100 Vicenza VI, Italia	45.5343	11.5225				FALSE	gps	gps			Italy	Aedes albopictus	Asian Tiger Mosquito
32465938	2015/09/15 5:27 PM CEST	2015-09-15	9	2015	2015-09-15 15:27:00 UTC	Paris	2131252	jeanphilippeb	2019-09-10 13:50:26 UTC	2020-06-02 13:27:50 UTC	research	CC-BY-NC	https://www.inaturalist.org/observations/32465938	https://static.inaturalist.org/photos/50923243/medium.jpg?1568123416				2	0	FALSE		Antibes, France	43.5645	7.12445				FALSE			Alpes-Maritimes	Provence-Alpes-C√¥te-d'Azur	France	Aedes albopictus	Asian Tiger Mosquito
32606700	Thu Sep 12 2019 22:29:15 GMT+0200 (GMT+2)	2019-09-12	9	2019	2019-09-12 20:29:15 UTC	Africa/Johannesburg	870427	otaku	2019-09-12 20:29:58 UTC	2019-11-22 18:33:56 UTC	research		https://www.inaturalist.org/observations/32606700	https://static.inaturalist.org/photos/51155706/medium.jpg?1568320202				1	0	FALSE	3	Via Grancia, Lainate, Lombardia, IT	45.5563	9.01954	65			FALSE					Italy	Aedes albopictus	Asian Tiger Mosquito
32651531	2019/08/25 12:34 PM CEST	2019-08-25	8	2019	2019-08-25 10:34:00 UTC	Berlin	1258101	felixf	2019-09-13 17:43:26 UTC	2019-11-22 18:33:31 UTC	research	CC-BY-NC	https://www.inaturalist.org/observations/32651531	https://static.inaturalist.org/photos/51227929/medium.jpeg?1568396109				2	0	FALSE		Mali Ston, Kroatien	42.8483	17.7025	500			FALSE			Dubrovacko-Neretvanska		Croatia	Aedes albopictus	Asian Tiger Mosquito
32654233	Fri Sep 13 2019 20:04:53 GMT+0200 (GMT+2)	2019-09-13	9	2019	2019-09-13 18:04:53 UTC	Africa/Johannesburg	1041850	juan12550	2019-09-13 18:27:15 UTC	2020-07-15 19:44:12 UTC	research		https://www.inaturalist.org/observations/32654233	https://static.inaturalist.org/photos/51233023/medium.jpg?1568399238				1	0	FALSE	3	Avenue Dembourg, Albi, Midi-Pyr√©n√©es, FR	43.9389	2.14182	19			FALSE			Tarn		France	Aedes albopictus	Asian Tiger Mosquito
32821261	2019-09-16 10:53:05 AM GMT+02:00	2019-09-16	9	2019	2019-09-16 08:53:05 UTC	Africa/Johannesburg	2215812	jorgersanchezgonzalez	2019-09-16 08:53:55 UTC	2019-09-16 18:11:23 UTC	research		https://www.inaturalist.org/observations/32821261	https://static.inaturalist.org/photos/51506091/medium.jpeg?1568624038				1	0	FALSE	2	25199 L√©rida, Espa√±a	41.6286	0.598479	20			FALSE				Catalu√±a	Spain	possible Aedes albopictus	Asian Tiger Mosquito
32823170	2019-09-16 12:30:34 PM GMT+02:00	2019-09-16	9	2019	2019-09-16 10:30:34 UTC	Africa/Johannesburg	1841564	noosphaere	2019-09-16 10:43:00 UTC	2019-09-25 12:51:27 UTC	research	CC-BY-NC	https://www.inaturalist.org/observations/32823170	https://static.inaturalist.org/photos/51509351/medium.jpg?1568630586				1	0	FALSE	2	07691 Santany√≠, Balearen, Spanien	39.3571	3.18182	6			FALSE				Islas Baleares	Spain	Aedes albopictus	Asian Tiger Mosquito
32835381	2019/09/16 4:17 PM CEST	2019-09-16	9	2019	2019-09-16 14:17:00 UTC	Madrid	678636	supergan	2019-09-16 15:36:02 UTC	2019-09-16 15:36:02 UTC	needs_id	CC-BY-NC	https://www.inaturalist.org/observations/32835381	https://static.inaturalist.org/photos/51529528/medium.jpg?1568648044				0	0	FALSE		46729 Ador, Valencia, Spain	38.9172	-0.226422	190			FALSE				Comunidad Valenciana	Spain	larva - possible albo	Asian Tiger Mosquito
32898536	2019-09-17 6:44:09 PM GMT+02:00	2019-09-17	9	2019	2019-09-17 16:44:09 UTC	Africa/Johannesburg	933664	impuls4444	2019-09-17 16:46:50 UTC	2019-11-25 18:40:43 UTC	research	CC-BY-NC	https://www.inaturalist.org/observations/32898536	https://static.inaturalist.org/photos/51633697/medium.jpeg?1568739163				2	0	FALSE	2	47838 Riccione, Province of Rimini, –ò—Ç–∞–ª–∏—è	44.0102	12.6435	50			FALSE			Rimini		Italy	Aedes albopictus	Asian Tiger Mosquito
32899100	2019-09-17 6:56:55 PM CEST	2019-09-17	9	2019	2019-09-17 16:56:55 UTC	Paris	2228774	fercla	2019-09-17 16:59:02 UTC	2019-11-13 19:12:20 UTC	research	CC-BY-NC	https://www.inaturalist.org/observations/32899100	https://static.inaturalist.org/photos/51634279/medium.jpg?1568739546				1	0	FALSE	2	26010 Robecco D'oglio CR, Italia	45.2591	10.0714	7			FALSE					Italy	Aedes albopictus	Asian Tiger Mosquito
32946516	2019-09-18 2:33:57 PM GMT+02:00	2019-09-18	9	2019	2019-09-18 12:33:57 UTC	Africa/Johannesburg	2132531	bracchettogiallo	2019-09-18 14:06:10 UTC	2019-09-18 14:06:28 UTC	needs_id	CC-BY-NC	https://www.inaturalist.org/observations/32946516	https://static.inaturalist.org/photos/51711265/medium.jpeg?1568815575				0	0	FALSE	2	21047 Saronno VA, Italia	45.6202	9.02065	18			FALSE					Italy	possible Aedes albopictus	Asian Tiger Mosquito
33014935	2019-09-19 5:07:43 PM GMT+02:00	2019-09-19	9	2019	2019-09-19 15:07:43 UTC	Africa/Johannesburg	1176208	marco_vicariotto	2019-09-19 16:36:27 UTC	2019-09-19 19:22:06 UTC	research	CC-BY-NC-ND	https://www.inaturalist.org/observations/33014935	https://static.inaturalist.org/photos/51820732/medium.jpeg?1568910991				1	0	FALSE	2	36100 Vicenza VI, Italia	45.5251	11.5078				FALSE	gps	gps			Italy	Aedes albopictus	Asian Tiger Mosquito
33200137	Sun Sep 22 2019 18:27:17 GMT+0200 (GMT+2)	2019-09-22	9	2019	2019-09-22 16:27:17 UTC	Africa/Johannesburg	1611073	petris	2019-09-22 16:27:32 UTC	2019-11-13 19:13:40 UTC	research	CC-BY-NC	https://www.inaturalist.org/observations/33200137	https://static.inaturalist.org/photos/52123080/medium.jpg?1569169655				1	0	FALSE	3	Viale Stazione, Calvisano, Lombardia, IT	45.3476	10.3458	5			FALSE					Italy	Aedes albopictus	Asian Tiger Mosquito
33303567	Mon Sep 23 2019 21:13:56 GMT+0200 (GMT+2)	2019-09-23	9	2019	2019-09-23 19:13:56 UTC	Africa/Johannesburg	2143699	tuxinus	2019-09-24 08:46:59 UTC	2019-09-24 21:26:06 UTC	research	CC-BY-NC	https://www.inaturalist.org/observations/33303567	https://static.inaturalist.org/photos/52298754/medium.jpg?1569314822				1	0	FALSE	3	Via Rossini, Ceranova, Lombardia, IT	45.2576	9.23775				FALSE					Italy	Aedes albopictus	Asian Tiger Mosquito
33318805	Tue Sep 24 2019 17:56:28 GMT+0200 (GMT+2)	2019-09-24	9	2019	2019-09-24 15:56:28 UTC	Africa/Johannesburg	2264771	anastasialalala	2019-09-24 15:59:34 UTC	2020-06-02 13:26:21 UTC	research		https://www.inaturalist.org/observations/33318805	https://static.inaturalist.org/photos/52323869/medium.jpg?1569340805			Il est bizarre on dirait il porte une maladie	2	0	FALSE	3	Alpes-Maritimes, Provence-Alpes-C√¥te d'Azur, FR	43.7778	7.48168	24	obscured		TRUE			Alpes-Maritimes	Provence-Alpes-C√¥te-d'Azur	France	Aedes albopictus	Asian Tiger Mosquito
33427534	2019-09-26 4:44:53 PM GMT+02:00	2019-09-26	9	2019	2019-09-26 14:44:53 UTC	Africa/Johannesburg	2152271	chriswyatt1	2019-09-26 14:49:27 UTC	2019-09-29 20:58:05 UTC	research		https://www.inaturalist.org/observations/33427534	https://static.inaturalist.org/photos/52501768/medium.jpeg?1569509374				1	0	FALSE	2	03724 Moraira, Alicante, Spain	38.6946	0.150162				FALSE	gps	gps		Comunidad Valenciana	Spain	Aedes albopictus	Asian Tiger Mosquito
33441013	2019-09-26	2019-09-26	9	2019		UTC	2307444	tizeff	2019-09-26 18:43:40 UTC	2019-09-26 18:43:45 UTC	needs_id		https://www.inaturalist.org/observations/33441013	https://static.inaturalist.org/photos/52523777/medium.jpeg?1569523422				0	0	FALSE	333	Anglet	43.5	-1.52				FALSE			Pyr√©n√©es-Atlantiques		France	possible Aedes albopictus	Asian Tiger Mosquito
33478674	2019-09-27 4:09:08 PM GMT+02:00	2019-09-27	9	2019	2019-09-27 14:09:08 UTC	Africa/Johannesburg	1135359	lazanzara	2019-09-27 14:11:36 UTC	2019-11-13 19:11:42 UTC	research	CC-BY-NC	https://www.inaturalist.org/observations/33478674	https://static.inaturalist.org/photos/52585466/medium.jpg?1569593509				1	0	FALSE	2	20063 Cernusco sul Naviglio MI, Italia	45.5291	9.34506	7			FALSE					Italy	Aedes albopictus	Asian Tiger Mosquito
33485501	2019-09-27 6:22:40 PM GMT+02:00	2019-09-27	9	2019	2019-09-27 16:22:40 UTC	Africa/Johannesburg	2303310	ddandrea	2019-09-27 16:24:08 UTC	2019-09-27 16:24:25 UTC	needs_id	CC-BY-NC	https://www.inaturalist.org/observations/33485501	https://static.inaturalist.org/photos/52595865/medium.jpeg?1569601462				0	0	FALSE	2	Trento, Trentino-Alto Adige, IT	46.0706	11.5101	77			FALSE				Trentino-Alto Adige	Italy	possible Aedes albopictus	Asian Tiger Mosquito
33530909	2019/09/28 1:20 PM CEST	2019-09-28	9	2019	2019-09-28 11:20:00 UTC	Paris	2072657	elcapricho	2019-09-28 15:12:05 UTC	2019-09-28 15:12:06 UTC	needs_id	CC-BY-NC	https://www.inaturalist.org/observations/33530909	https://static.inaturalist.org/photos/52669066/medium.jpg?1569683554			M√™me si sur la photo il n'est plus gu√®re pr√©sentable, et par suite difficile √† identifier √† 100%, je pense qu'il s'agit bien d'un moustique-tigre (Aedes albopictus).	0	0	FALSE		Endoume, Marseille, Francia	43.2817	5.34944				FALSE			Bouches-Du-Rh√¥ne	Provence-Alpes-C√¥te-d'Azur	France	possible Aedes albopictus	Asian Tiger Mosquito
33589337	2019/09/29 5:05 PM SST	2019-09-29	9	2019	2019-09-29 03:05:00 UTC	Samoa	1470441	savvaszafeiriou	2019-09-29 14:17:05 UTC	2019-09-30 14:42:49 UTC	research	CC-BY-NC	https://www.inaturalist.org/observations/33589337	https://static.inaturalist.org/photos/52767468/medium.jpeg?1569766483				1	0	FALSE		ŒïŒªŒªŒ∑ŒΩŒπŒ∫œå, ŒïŒªŒªŒ¨Œ¥Œ±	37.8851	23.7442	318			FALSE			Attica	Attiki	Greece	Aedes albopictus	Asian Tiger Mosquito
33592455	2019/09/29 3:56 PM CEST	2019-09-29	9	2019	2019-09-29 13:56:00 UTC	Paris	541189	msjdahirel	2019-09-29 15:12:14 UTC	2020-06-02 13:24:25 UTC	research	CC0	https://www.inaturalist.org/observations/33592455	https://static.inaturalist.org/photos/52772710/medium.jpg?1569769811				2	0	FALSE		Riquier, 06300 Nice, France	43.7023	7.28603	60			FALSE			Alpes-Maritimes	Provence-Alpes-C√¥te-d'Azur	France	Aedes albopictus	Asian Tiger Mosquito
33645209	2019-09-27 10:27:54 AM GMT+11:00	2019-09-27	9	2019	2019-09-26 23:27:54 UTC	Asia/Magadan	2319260	juandaniel5	2019-09-30 12:56:30 UTC	2019-09-30 13:01:26 UTC	needs_id		https://www.inaturalist.org/observations/33645209	https://static.inaturalist.org/photos/52864275/medium.jpeg?1569848194			Ejemplar fotografiado una vez que lo e abatido	0	0	FALSE	2	50171 La Puebla de Alfind√©n, Zaragoza, Espa√±a	41.636	-0.758117	9			FALSE				Arag√≥n	Spain	Aedes albopictus	Asian Tiger Mosquito
33714852	Tue Oct 01 2019 14:48:51 GMT+0200 (GMT+2)	2019-10-01	10	2019	2019-10-01 12:48:51 UTC	Africa/Johannesburg	1807156	daczison	2019-10-01 18:52:41 UTC	2019-11-25 19:12:49 UTC	research	CC-BY-NC	https://www.inaturalist.org/observations/33714852	https://static.inaturalist.org/photos/52980199/medium.jpg?1569955964				2	0	FALSE	3	Ulica Josipa Eugena Tomiƒáa, Zadar, County of Zadar, HR	44.1042	15.2399	8			FALSE			Zadarska		Croatia	Aedes albopictus	Asian Tiger Mosquito
33885956	Sat Oct 05 2019 14:32:10 GMT+0200 (GMT+2)	2019-10-05	10	2019	2019-10-05 12:32:10 UTC	Africa/Johannesburg	2336315	emiliodejaime	2019-10-05 12:32:57 UTC	2019-10-06 03:22:43 UTC	research	CC-BY-NC	https://www.inaturalist.org/observations/33885956	https://static.inaturalist.org/photos/53270626/medium.jpg?1570278779				1	0	FALSE	3	Arrabal Sup R7, Mijas, Andaluc√≠a, ES	36.5419	-4.65402	5			FALSE				Andaluc√≠a	Spain	possible Aedes albopictus	Asian Tiger Mosquito
34020519	2019-10-07 7:23:43 PM GMT+02:00	2019-10-07	10	2019	2019-10-07 17:23:43 UTC	Africa/Johannesburg	1395488	marta128	2019-10-07 17:27:35 UTC	2019-10-07 17:27:42 UTC	needs_id		https://www.inaturalist.org/observations/34020519	https://static.inaturalist.org/photos/53494863/medium.jpeg?1570469258				0	0	FALSE	2	03560 Campello, Alicante, Espa√±a	38.415	-0.406996				FALSE	gps	gps		Comunidad Valenciana	Spain	possible Aedes albopictus	Asian Tiger Mosquito
34200988	2019-10-11 3:04:36 PM GMT+02:00	2019-10-11	10	2019	2019-10-11 13:04:36 UTC	Africa/Johannesburg	1566581	louisclouet	2019-10-11 13:05:07 UTC	2020-05-20 12:12:19 UTC	research	CC-BY-NC-ND	https://www.inaturalist.org/observations/34200988	https://static.inaturalist.org/photos/53797179/medium.jpeg?1570799112				2	0	FALSE	2	Clapiers, France	43.6522	3.89627	18			FALSE			H√©rault		France	Aedes albopictus	Asian Tiger Mosquito
34454510	2019-10-16 4:40:26 PM GMT+02:00	2019-10-16	10	2019	2019-10-16 14:40:26 UTC	Africa/Johannesburg	1981550	cleeo	2019-10-16 14:43:21 UTC	2020-07-29 12:23:01 UTC	research	CC-BY-NC	https://www.inaturalist.org/observations/34454510	https://static.inaturalist.org/photos/54229635/medium.jpeg?1571237366				2	0	FALSE	2	Portoro≈æ, Slovenia	45.5189	13.574	20			FALSE			Piran	Obalno-kra¬öka	Slovenia	Aedes albopictus	Asian Tiger Mosquito
34506062	2019-10-17	2019-10-17	10	2019		UTC	2168052	patxo	2019-10-17 18:48:14 UTC	2020-05-20 12:14:01 UTC	research		https://www.inaturalist.org/observations/34506062	https://static.inaturalist.org/photos/54314862/medium.jpeg?1571338097				2	0	FALSE	333	Albi	43.9418	2.14981				FALSE			Tarn		France	Aedes albopictus	Asian Tiger Mosquito
34530483	2019-10-18 12:01:47 PM GMT+02:00	2019-10-18	10	2019	2019-10-18 10:01:47 UTC	Africa/Johannesburg	2052606	pacoaguayo	2019-10-18 10:21:10 UTC	2020-01-09 16:44:25 UTC	needs_id	CC-BY-NC	https://www.inaturalist.org/observations/34530483	https://static.inaturalist.org/photos/54356098/medium.jpeg?1571394075				0	0	FALSE	2	San Fel√≠u de Buxalleu, 17451, Girona, Espa√±a	41.7601	2.61676				FALSE	gps	gps		Catalu√±a	Spain	other Aedes	Asian Tiger Mosquito
34817502	2019-10-13 5:11:14 PM GMT+02:00	2019-10-13	10	2019	2019-10-13 15:11:14 UTC	Africa/Johannesburg	742419	grzegorzgrzejszczak	2019-10-24 05:28:58 UTC	2019-10-24 13:06:52 UTC	research	CC-BY-NC	https://www.inaturalist.org/observations/34817502	https://static.inaturalist.org/photos/54844574/medium.jpeg?1571894945				1	0	FALSE	2	Atenas 105 57, Grecia	37.9733	23.739				FALSE	gps	gps	Attica	Attiki	Greece	possible Aedes albopictus	Asian Tiger Mosquito
34910275	2019-10-26 3:32:00 PM GMT+02:00	2019-10-26	10	2019	2019-10-26 13:32:00 UTC	Africa/Johannesburg	227941	desversen	2019-10-26 13:29:43 UTC	2020-05-01 19:36:23 UTC	research	CC-BY-NC	https://www.inaturalist.org/observations/34910275	https://static.inaturalist.org/photos/55003484/medium.jpg?1572096597				2	0	FALSE	2	38066 Riva del Garda TN, Italia	45.8876	10.8393	9			FALSE	gps	gps		Trentino-Alto Adige	Italy	Aedes albopictus	Asian Tiger Mosquito
35087556	2019-10-30	2019-10-30	10	2019		UTC	2068886	kameleon123	2019-10-30 15:04:39 UTC	2020-07-15 19:45:15 UTC	research		https://www.inaturalist.org/observations/35087556	https://static.inaturalist.org/photos/55307008/medium.jpeg?1572447881				1	0	FALSE	333	Carpentras	44.0659	5.04927				FALSE			Vaucluse	Provence-Alpes-C√¥te-d'Azur	France	Aedes albopictus	Asian Tiger Mosquito
35136886	2019/10/30 11:45 PM HST	2019-10-30	10	2019	2019-10-31 09:45:00 UTC	Hawaii	1434645	samuel167	2019-10-31 16:32:37 UTC	2019-10-31 16:32:37 UTC	needs_id		https://www.inaturalist.org/observations/35136886	https://static.inaturalist.org/photos/55369122/medium.jpeg?1572536319				0	0	FALSE		Almer√≠a, Espa√±a	36.8471	-2.47222	488			FALSE				Andaluc√≠a	Spain	possible Aedes albopictus	Asian Tiger Mosquito
35226677	2019-11-01 3:53:10 PM GMT+01:00	2019-11-01	11	2019	2019-11-01 14:53:10 UTC	Bern	13281	agosti	2019-11-03 04:26:05 UTC	2019-11-03 06:44:01 UTC	research	CC0	https://www.inaturalist.org/observations/35226677	https://static.inaturalist.org/photos/55525053/medium.jpeg?1572755171				1	0	FALSE	2	55100 Lucca, Province of Lucca, Italy	43.8294	10.4471				FALSE	gps	gps			Italy	Aedes albopictus	Asian Tiger Mosquito
35959792	2016/09/04 7:43 PM CEST	2016-09-04	9	2016	2016-09-04 17:43:00 UTC	Paris	785914	pdubois	2019-11-22 22:03:19 UTC	2020-06-02 13:21:54 UTC	research	CC-BY-NC	https://www.inaturalist.org/observations/35959792	https://static.inaturalist.org/photos/56774809/medium.jpeg?1574460176				2	0	FALSE		Vaucluse, Provence-Alpes-C√¥te d'Azur, France	43.855	5.13901				FALSE			Vaucluse	Provence-Alpes-C√¥te-d'Azur	France	Aedes albopictus	Asian Tiger Mosquito
36287269	2019/07/01 10:28 PM CEST	2019-07-01	7	2019	2019-07-01 20:28:00 UTC	Amsterdam	531029	harmalberts	2019-12-02 13:19:48 UTC	2019-12-02 13:20:47 UTC	needs_id	CC-BY-NC	https://www.inaturalist.org/observations/36287269	https://static.inaturalist.org/photos/57343940/medium.jpeg?1575292764				0	0	FALSE		22010 Albogasio-oria CO, Itali√´	46.0224	9.03494	2			FALSE					Italy	other Aedes	Asian Tiger Mosquito
36406742	Fri Dec 06 2019 16:26:51 GMT+0100 (GMT+1)	2019-12-06	12	2019	2019-12-06 15:26:51 UTC	Amsterdam	1981316	remi19	2019-12-06 15:28:41 UTC	2019-12-06 15:28:58 UTC	needs_id		https://www.inaturalist.org/observations/36406742	https://static.inaturalist.org/photos/58050335/medium.jpg?1576491129				0	0	FALSE	3	Pyr√©n√©es-Orientales, Languedoc-Roussillon, FR	42.6646	2.87144	10	obscured		TRUE			Pyr√©n√©es-Orientales		France	other Aedes	Asian Tiger Mosquito
36447449	2019-06-10	2019-06-10	6	2019		Edinburgh	2459455	annienorthfield	2019-12-07 21:55:46 UTC	2020-05-20 09:39:26 UTC	research	CC-BY-NC	https://www.inaturalist.org/observations/36447449	https://static.inaturalist.org/photos/57612872/medium.jpeg?1575755750				2	0	FALSE	2	83310 Grimaud, France	43.5274	6.81832	1940			FALSE	gps	gps	Var	Provence-Alpes-C√¥te-d'Azur	France	Aedes albopictus	Asian Tiger Mosquito
36706010	2019/12/15 2:30 PM SST	2019-12-15	12	2019	2019-12-15 00:30:00 UTC	Samoa	1470441	savvaszafeiriou	2019-12-16 17:30:51 UTC	2019-12-17 10:58:58 UTC	research	CC-BY-NC	https://www.inaturalist.org/observations/36706010	https://static.inaturalist.org/photos/58061836/medium.jpeg?1576515432			The commonest mosquito species in the area...	1	0	FALSE		ŒìŒªœÖœÜŒ¨Œ¥Œ±, ŒïŒªŒªŒ¨Œ¥Œ±	37.8847	23.7451	15			FALSE			Attica	Attiki	Greece	larva - possible albo	Asian Tiger Mosquito
36852740	2019-10-12 3:23:00 PM GMT+02:00	2019-10-12	10	2019	2019-10-12 13:23:00 UTC	Africa/Johannesburg	2012278	domtom	2019-12-22 14:24:09 UTC	2020-05-11 11:42:53 UTC	research		https://www.inaturalist.org/observations/36852740	https://static.inaturalist.org/photos/58324296/medium.jpeg?1577024671				3	0	FALSE	2	38200 Jardin, France	45.5027	4.91001	651			FALSE	gps	gps	Is√®re		France	Aedes albopictus	Asian Tiger Mosquito
38953807	2019-09-16 9:21:28 PM GMT+02:00	2019-09-16	9	2019	2019-09-16 19:21:28 UTC	Africa/Johannesburg	2597286	jamil4	2020-02-21 09:39:37 UTC	2020-07-16 05:42:45 UTC	research		https://www.inaturalist.org/observations/38953807	https://static.inaturalist.org/photos/61886021/medium.jpeg?1582277988				2	0	FALSE	2	00179 Roma RM, Italia	41.8742	12.5093				FALSE	gps	gps			Italy	possible Aedes albopictus	Asian Tiger Mosquito
39201715	2019-08-14 4:47:18 PM GMT+02:00	2019-08-14	8	2019	2019-08-14 14:47:18 UTC	Africa/Johannesburg	2604899	thierchimre	2020-02-25 10:08:38 UTC	2020-07-16 05:42:48 UTC	research		https://www.inaturalist.org/observations/39201715	https://static.inaturalist.org/photos/62161665/medium.jpg?1582625324				1	0	FALSE	2	83440 Tanneron, France	43.6119	6.8933	363			FALSE	gps	gps	Alpes-Maritimes	Provence-Alpes-C√¥te-d'Azur	France	Aedes albopictus	Asian Tiger Mosquito
40091781	Fri Mar 13 2020 13:27:04 GMT+0100 (GMT+1)	2020-03-13	3	2020	2020-03-13 12:27:04 UTC	Amsterdam	186190	alessandro_bergamo	2020-03-16 18:57:34 UTC	2020-04-22 09:48:39 UTC	research		https://www.inaturalist.org/observations/40091781	https://static.inaturalist.org/photos/63676031/medium.jpg?1584385058				2	0	FALSE	3	Via Giuseppe Garibaldi, Druento, Piemonte, IT	45.1321	7.57625	10			FALSE					Italy	Aedes albopictus	Asian Tiger Mosquito
40522906	2017-09-14 4:00:50 PM GMT+05:00	2017-09-14	9	2017	2017-09-14 11:00:50 UTC	Ekaterinburg	2617823	tanniii66	2020-03-22 14:44:49 UTC	2020-07-15 19:45:58 UTC	research	CC-BY-NC	https://www.inaturalist.org/observations/40522906	https://static.inaturalist.org/photos/64219341/medium.jpeg?1584888300				2	0	FALSE	2	–õ–∞–∑–æ—Ä–µ–≤—Å–∫–æ–µ, –°–æ—á–∏, –ö—Ä–∞—Å–Ω–æ–¥–∞—Ä—Å–∫–∏–π –∫—Ä–∞–π, –†–æ—Å—Å–∏—è	43.903	39.3409	95			FALSE					Russia	Aedes albopictus	Asian Tiger Mosquito
41043078	Mon Mar 30 2020 15:12:19 GMT+0200 (GMT+2)	2020-03-30	3	2020	2020-03-30 13:12:19 UTC	Africa/Johannesburg	1135701	gianfrs	2020-03-30 14:42:08 UTC	2020-03-30 14:42:23 UTC	needs_id	CC-BY	https://www.inaturalist.org/observations/41043078	https://static.inaturalist.org/photos/65072392/medium.jpg?1585579340				0	0	FALSE	3	Via Datteri, Marina di Leporano, Puglia, IT	40.3704	17.3143	22			FALSE					Italy	larva - possible albo	Asian Tiger Mosquito
41097196	2020-03-31 12:02:51 PM GMT+02:00	2020-03-31	3	2020	2020-03-31 10:02:51 UTC	Africa/Johannesburg	2687679	damianipaolo2008	2020-03-31 10:03:33 UTC	2020-03-31 10:32:54 UTC	research	CC-BY-NC	https://www.inaturalist.org/observations/41097196	https://static.inaturalist.org/photos/65165395/medium.jpeg?1585649037				1	0	FALSE	2	23013 Cosio Valtellino SO, Italia	46.132	9.55676	48			FALSE					Italy	possible Aedes albopictus	Asian Tiger Mosquito
41863513	2018/06/01 8:50 AM CEST	2018-06-01	6	2018	2018-06-01 06:50:00 UTC	Rome	989593	dirussoed	2020-04-10 22:55:35 UTC	2020-07-15 19:46:29 UTC	research	CC-BY-NC	https://www.inaturalist.org/observations/41863513	https://static.inaturalist.org/photos/66428120/medium.jpg?1586559090				1	0	FALSE		Quartiere V Nomentano, Roma RM, Italia	41.9238	12.5264	8			FALSE					Italy	Aedes albopictus	Asian Tiger Mosquito
42578721	2020-04-19 6:11:00 PM GMT+02:00	2020-04-19	4	2020	2020-04-19 16:11:00 UTC	Africa/Johannesburg	428505	ladyowl	2020-04-19 16:12:34 UTC	2020-04-19 18:14:21 UTC	research		https://www.inaturalist.org/observations/42578721	https://static.inaturalist.org/photos/67612592/medium.jpeg?1587312773				1	0	FALSE	2	44020 Ostellato FE, Italia	44.7464	11.9418	17			FALSE	gps	gps	Ferrara		Italy	Aedes albopictus	Asian Tiger Mosquito
42684876	2020-04-17 8:07:25 PM GMT+02:00	2020-04-17	4	2020	2020-04-17 18:07:25 UTC	Africa/Johannesburg	2765779	il_tempo_fugge	2020-04-20 18:02:32 UTC	2020-04-23 14:43:37 UTC	research	CC-BY-NC	https://www.inaturalist.org/observations/42684876	https://static.inaturalist.org/photos/67787155/medium.jpeg?1587405767				1	0	FALSE	2	Bergamo, Lombardia, IT	45.6759	9.88834	5577	obscured		TRUE	gps	gps			Italy	possible Aedes albopictus	Asian Tiger Mosquito
43037247	2020-04-24T09:10:58+02:00	2020-04-24	4	2020	2020-04-24 07:10:58 UTC	UTC	2002849	ludifury	2020-04-24 07:11:23 UTC	2020-05-20 12:11:39 UTC	research		https://www.inaturalist.org/observations/43037247	https://static.inaturalist.org/photos/68336023/medium.jpeg?1587712287				2	0	FALSE	333	Talence	44.8	-0.59				FALSE			Gironde		France	Aedes albopictus	Asian Tiger Mosquito
43046496	2012/05/26 6:52 AM SST	2012-05-26	5	2012	2012-05-25 17:52:00 UTC	Samoa	1504093	ivanpancic	2020-04-24 09:22:22 UTC	2020-06-06 13:36:00 UTC	research	CC-BY-NC	https://www.inaturalist.org/observations/43046496	https://static.inaturalist.org/photos/68349102/medium.jpg?1587720083				3	0	FALSE		–õ–µ–ø—Ç–æ–∫–∞—Ä–∏—ò–∞ 600 63, –ì—Ä—á–∫–∞	40.0606	22.5645	8			FALSE			Pieria	Kentriki Makedonia	Greece	Aedes albopictus	Asian Tiger Mosquito
43123481	2019-07-05 6:18:03 PM GMT+02:00	2019-07-05	7	2019	2019-07-05 16:18:03 UTC	Africa/Johannesburg	2831514	felix104	2020-04-24 17:31:13 UTC	2020-04-24 17:51:19 UTC	research		https://www.inaturalist.org/observations/43123481	https://static.inaturalist.org/photos/68457461/medium.jpeg?1587749483				1	0	FALSE	2	39020 Marling, S√ºdtirol, Italien	46.6629	11.1328	352			FALSE	gps	gps		Trentino-Alto Adige	Italy	Aedes albopictus	Asian Tiger Mosquito
44282798	2020/04/29 5:56 PM HST	2020-04-29	4	2020	2020-04-30 03:56:00 UTC	Hawaii	2088908	davito82	2020-04-29 18:55:27 UTC	2020-04-30 00:56:55 UTC	research		https://www.inaturalist.org/observations/44282798	https://static.inaturalist.org/photos/70206073/medium.jpeg?1588185562				1	0	FALSE		Cremona, Lombardia, IT	45.2106	9.76068	20	obscured		TRUE					Italy	Aedes albopictus	Asian Tiger Mosquito
44749300	2020/04/26 8:46 AM CEST	2020-04-26	4	2020	2020-04-26 06:46:00 UTC	Paris	55812	mathieu_pelissie	2020-05-03 16:31:54 UTC	2020-06-02 13:15:38 UTC	research	CC-BY-NC	https://www.inaturalist.org/observations/44749300	https://static.inaturalist.org/photos/70941968/medium.jpeg?1588523488				2	0	FALSE		Boutonnet, Montpellier, France	43.6197	3.86508	4			FALSE			H√©rault		France	Aedes albopictus	Asian Tiger Mosquito
44880684	2020-05-02 5:38:36 PM GMT+02:00	2020-05-02	5	2020	2020-05-02 15:38:36 UTC	Africa/Johannesburg	2854866	nanayakkaraanutthara03	2020-05-04 15:17:10 UTC	2020-05-05 23:57:18 UTC	research	CC-BY-NC	https://www.inaturalist.org/observations/44880684	https://static.inaturalist.org/photos/71149266/medium.jpeg?1588605438				2	0	FALSE	2	24040 Comun Nuovo BG, Italia	45.6232	9.66068				FALSE	gps	gps			Italy	Aedes albopictus	Asian Tiger Mosquito
45723476	2019-07-15 7:31:36 PM GMT+02:00	2019-07-15	7	2019	2019-07-15 17:31:36 UTC	Africa/Johannesburg	1337215	daniele_a	2020-05-12 21:43:10 UTC	2020-07-15 19:46:58 UTC	research		https://www.inaturalist.org/observations/45723476	https://static.inaturalist.org/photos/72513887/medium.jpeg?1589319798				1	0	FALSE	2	Voc.piciolo n.70, 05039 Stroncone TR, Italy	42.5018	12.6592				FALSE	gps	gps			Italy	possible Aedes albopictus	Asian Tiger Mosquito
45802720	2016/08/02 11:41 AM CEST	2016-08-02	8	2016	2016-08-02 09:41:00 UTC	Berlin	746144	valentyna_and_midgedoctor	2020-05-13 19:22:32 UTC	2020-05-13 19:22:32 UTC	needs_id	CC-BY-NC	https://www.inaturalist.org/observations/45802720	https://static.inaturalist.org/photos/72642208/medium.jpeg?1589397730				0	0	FALSE		Brera, 20121 Milano MI, –ò—Ç–∞–ª–∏—è	45.4709	9.18896				FALSE					Italy	possible Aedes albopictus	Asian Tiger Mosquito
45806307	2020/04/28 5:35 PM CEST	2020-04-28	4	2020	2020-04-28 15:35:00 UTC	Paris	2092466	martin_galli	2020-05-13 19:54:54 UTC	2020-06-02 13:13:40 UTC	research	CC-BY-NC	https://www.inaturalist.org/observations/45806307	https://static.inaturalist.org/photos/72642692/medium.jpeg?1589397891				2	0	FALSE		13380 Plan-de-Cuques, France	43.3589	5.46677	227			FALSE			Bouches-Du-Rh√¥ne	Provence-Alpes-C√¥te-d'Azur	France	Aedes albopictus	Asian Tiger Mosquito
45959373	2020/05/15 12:56 PM CEST	2020-05-15	5	2020	2020-05-15 10:56:00 UTC	Rome	147672	filippoceccolini	2020-05-15 11:06:26 UTC	2020-05-15 11:52:28 UTC	research	CC-BY-NC	https://www.inaturalist.org/observations/45959373	https://static.inaturalist.org/photos/72893414/medium.jpg?1589540716				1	0	FALSE		52016 Rassina AR, Italia	43.65	11.8342	2			FALSE					Italy	Aedes albopictus	Asian Tiger Mosquito
45959909	2020/05/15 9:38 AM NZST	2020-05-15	5	2020	2020-05-14 21:38:00 UTC	Auckland	1474212	marcdomenech	2020-05-15 11:18:10 UTC	2020-05-17 07:14:06 UTC	research	CC-BY-NC	https://www.inaturalist.org/observations/45959909	https://static.inaturalist.org/photos/72894227/medium.jpg?1589541384				2	0	FALSE		Hospitalet de Llobregat, Barcelona, Espa√±a	41.3649	2.1152	33			FALSE				Catalu√±a	Spain	Aedes albopictus	Asian Tiger Mosquito
46240647	2020-05-17 5:15:33 PM GMT+02:00	2020-05-17	5	2020	2020-05-17 15:15:33 UTC	Africa/Johannesburg	2132531	bracchettogiallo	2020-05-17 15:16:34 UTC	2020-05-17 20:12:03 UTC	research	CC-BY-NC	https://www.inaturalist.org/observations/46240647	https://static.inaturalist.org/photos/73337493/medium.jpeg?1589728611				1	0	FALSE	2	21047 Saronno VA, Italia	45.6202	9.02057				FALSE	gps	gps			Italy	Aedes albopictus	Asian Tiger Mosquito
46390426	2020/05/17 8:54 AM CEST	2020-05-17	5	2020	2020-05-17 06:54:00 UTC	Sarajevo	745656	ahmedmujcinovic	2020-05-18 16:55:16 UTC	2020-07-28 21:00:17 UTC	needs_id	CC-BY-NC	https://www.inaturalist.org/observations/46390426	https://static.inaturalist.org/photos/73574367/medium.jpeg?1589820085				0	0	FALSE		Pacug 19, 6320 Portoro≈æ - Portorose, Slovenia	45.524	13.585	186			FALSE			Piran	Obalno-kra¬öka	Slovenia	possible Aedes albopictus	Asian Tiger Mosquito
46582431	2020-05-20 11:35:45 AM GMT+02:00	2020-05-20	5	2020	2020-05-20 09:35:45 UTC	Africa/Johannesburg	2138255	marcml	2020-05-20 09:44:20 UTC	2020-05-29 08:38:27 UTC	research		https://www.inaturalist.org/observations/46582431	https://static.inaturalist.org/photos/73884327/medium.jpeg?1589967871			Tr√®s affam√© !	2	0	FALSE	2	69380 Chazay-d'Azergues, France	45.8792	4.70667				FALSE	gps	gps	Rh√¥ne		France	Aedes albopictus	Asian Tiger Mosquito
46640801	2020/05/12 9:58 PM CEST	2020-05-12	5	2020	2020-05-12 19:58:00 UTC	Paris	2952773	luciatormenaaaaa__	2020-05-20 19:59:08 UTC	2020-05-22 02:14:47 UTC	research	CC-BY-NC	https://www.inaturalist.org/observations/46640801	https://static.inaturalist.org/photos/73973780/medium.jpg?1590004736				2	0	FALSE		Bergamo BG, Italia	45.6983	9.67727	4008			FALSE					Italy	Aedes albopictus	Asian Tiger Mosquito
46697870	2020-05-21 9:58:14 AM GMT+02:00	2020-05-21	5	2020	2020-05-21 07:58:14 UTC	Africa/Johannesburg	3020312	alocino	2020-05-21 07:59:44 UTC	2020-05-27 13:11:35 UTC	research	CC-BY-NC	https://www.inaturalist.org/observations/46697870	https://static.inaturalist.org/photos/74065025/medium.jpeg?1590047990				2	0	FALSE	2	San Concordio, Lucca LU, Italia	43.833	10.5123	11			FALSE					Italy	Aedes albopictus	Asian Tiger Mosquito
46764759	Tue May 12 2020 15:33:15 GMT+0200 (GMT+2)	2020-05-12	5	2020	2020-05-12 13:33:15 UTC	Africa/Johannesburg	3027795	lorenzofernando	2020-05-21 20:23:27 UTC	2020-05-21 21:45:19 UTC	research		https://www.inaturalist.org/observations/46764759	https://static.inaturalist.org/photos/74165109/medium.jpg?1590092611				1	0	FALSE	3	Corso Vercelli, Milano, Lombardia, IT	45.4663	9.1632	15			FALSE					Italy	Aedes albopictus	Asian Tiger Mosquito
46905376	2020-05-22 10:53:00 AM GMT+02:00	2020-05-22	5	2020	2020-05-22 08:53:00 UTC	Africa/Johannesburg	2961484	joancarles76	2020-05-22 23:34:45 UTC	2020-05-24 21:49:00 UTC	needs_id	CC-BY-NC	https://www.inaturalist.org/observations/46905376	https://static.inaturalist.org/photos/74388169/medium.jpg?1590190490				0	0	FALSE	2	08635 Sant Esteve Sesrovires, Barcelona, Espanya	41.4888	1.87787	39			FALSE	gps	gps		Catalu√±a	Spain	possible Aedes albopictus	Asian Tiger Mosquito
46944064	2020-05-23 9:34:35 AM GMT+02:00	2020-05-23	5	2020	2020-05-23 07:34:35 UTC	Africa/Johannesburg	1504700	jaume_al	2020-05-23 09:30:37 UTC	2020-06-20 22:11:55 UTC	research		https://www.inaturalist.org/observations/46944064	https://static.inaturalist.org/photos/74451682/medium.jpeg?1590226248				2	0	FALSE	2	Els Hostalets de Pierola, Barcelona, Espa√±a	41.5697	1.79111				FALSE	gps	gps		Catalu√±a	Spain	Aedes albopictus	Asian Tiger Mosquito
47165129	2020/05/24 8:37 PM CEST	2020-05-24	5	2020	2020-05-24 18:37:00 UTC	Paris	3052220	matteosino	2020-05-24 19:36:16 UTC	2020-05-25 09:05:09 UTC	needs_id	CC-BY-NC	https://www.inaturalist.org/observations/47165129	https://static.inaturalist.org/photos/74798523/medium.jpg?1590348872			√® la zanzara tigre; nota per le sue striature a zebra sulle zampe.	0	0	FALSE		Reggio Nell'Emilia, Emilia-Romagna, Italy	44.862	10.5131	32			FALSE			Reggio Nell'Emilia		Italy	possible Aedes albopictus	Asian Tiger Mosquito
47649282	2020-05-28 7:55:34 PM GMT+02:00	2020-05-28	5	2020	2020-05-28 17:55:34 UTC	Africa/Johannesburg	3007786	sebastiennoygues	2020-05-28 18:57:44 UTC	2020-06-02 13:11:27 UTC	research		https://www.inaturalist.org/observations/47649282	https://static.inaturalist.org/photos/75578607/medium.jpeg?1590692275				3	0	FALSE	2	Solli√®s-Toucas	43.2064	6.02466	4208			FALSE	gps	gps	Var	Provence-Alpes-C√¥te-d'Azur	France	Aedes albopictus	Asian Tiger Mosquito
47819213	Sat May 30 2020 10:27:25 GMT+0200 (GMT+2)	2020-05-30	5	2020	2020-05-30 08:27:25 UTC	Africa/Johannesburg	3001291	jackbo	2020-05-30 08:28:12 UTC	2020-05-30 22:44:39 UTC	research	CC-BY-NC	https://www.inaturalist.org/observations/47819213	https://static.inaturalist.org/photos/75857410/medium.jpg?1590827296				1	0	FALSE	3	Via Sabotino, Mortara, Lombardia, IT	45.2601	8.73004				FALSE					Italy	Aedes albopictus	Asian Tiger Mosquito
48061212	Mon May 11 2020 12:41:51 GMT+0200 (GMT+2)	2020-05-11	5	2020	2020-05-11 10:41:51 UTC	Africa/Johannesburg	3102617	benjaminalbiach	2020-05-31 23:42:26 UTC	2020-06-07 16:29:26 UTC	research	CC-BY-NC	https://www.inaturalist.org/observations/48061212	https://static.inaturalist.org/photos/76238390/medium.jpg?1590968550				2	0	FALSE	3	Parc Natural de la Serra Calderona, Olocau, Comunidad Valenciana, ES	39.6707	-0.533713	500			FALSE				Comunidad Valenciana	Spain	Aedes albopictus	Asian Tiger Mosquito
48107564	Mon Jun 01 2020 11:23:33 GMT+0200 (GMT+2)	2020-06-01	6	2020	2020-06-01 09:23:33 UTC	Africa/Johannesburg	38988	ramonhoms	2020-06-01 11:49:40 UTC	2020-06-20 22:11:11 UTC	research	CC-BY-NC	https://www.inaturalist.org/observations/48107564	https://static.inaturalist.org/photos/76317903/medium.jpg?1591012183				2	0	FALSE	3	Avinguda de la Gran Via de l'Hospitalet, L'Hospitalet de Llobregat, Catalunya, ES	41.3548	2.12118	65			FALSE				Catalu√±a	Spain	Aedes albopictus	Asian Tiger Mosquito
48266144	2020/06/02 8:20 AM CEST	2020-06-02	6	2020	2020-06-02 06:20:00 UTC	Rome	447090	apeterlongo	2020-06-02 19:49:18 UTC	2020-06-06 08:47:19 UTC	research	CC-BY-NC	https://www.inaturalist.org/observations/48266144	https://static.inaturalist.org/photos/76574423/medium.jpg?1591127329				2	0	FALSE		Trento, Trentino, Italy	46.0998	11.1198	15			FALSE				Trentino-Alto Adige	Italy	Aedes albopictus	Asian Tiger Mosquito
48323429	2020-06-03T13:00:11+02:00	2020-06-03	6	2020	2020-06-03 11:00:11 UTC	UTC	2819931	cricroubis	2020-06-03 11:00:27 UTC	2020-06-03 11:00:37 UTC	needs_id	CC-BY-NC	https://www.inaturalist.org/observations/48323429	https://static.inaturalist.org/photos/76669289/medium.jpeg?1591182034				0	0	FALSE	333	Carcassonne	43.2134	2.3786	20			FALSE			Aude		France	possible Aedes albopictus	Asian Tiger Mosquito
48323519	2020-06-03T13:03:14+02:00	2020-06-03	6	2020	2020-06-03 11:03:14 UTC	UTC	2023039	papillon1807	2020-06-03 11:03:21 UTC	2020-06-03 11:03:29 UTC	needs_id		https://www.inaturalist.org/observations/48323519	https://static.inaturalist.org/photos/76669492/medium.jpeg?1591182206				0	0	FALSE	333	Carcassonne	43.2134	2.37862	65			FALSE			Aude		France	possible Aedes albopictus	Asian Tiger Mosquito
48588492	2020/05/29 6:50 PM CEST	2020-05-29	5	2020	2020-05-29 16:50:00 UTC	Madrid	751241	lunitis	2020-06-05 22:30:34 UTC	2020-06-06 22:36:45 UTC	research	CC-BY-NC	https://www.inaturalist.org/observations/48588492	https://static.inaturalist.org/photos/77103022/medium.jpeg?1591396184				1	0	FALSE		Alicante, Espanha	37.9491	-0.733071	15			FALSE				Comunidad Valenciana	Spain	Aedes albopictus	Asian Tiger Mosquito
48641108	2020-06-06 2:28:27 PM GMT+02:00	2020-06-06	6	2020	2020-06-06 12:28:27 UTC	Africa/Johannesburg	3101119	lidiabonona	2020-06-06 12:33:05 UTC	2020-06-07 12:12:20 UTC	needs_id	CC-BY-NC	https://www.inaturalist.org/observations/48641108	https://static.inaturalist.org/photos/77396846/medium.jpeg?1591531934			Animal invertebrado,insecto,herviboro,terrestre,con simetr√≠a y pone huevos.	0	0	FALSE	2	29680 Estepona, M√°laga, Espa√±a	36.4584	-5.10203	4			FALSE				Andaluc√≠a	Spain	possible Aedes albopictus	Asian Tiger Mosquito
49022246	Tue Jun 09 2020 16:38:25 GMT+0200 (GMT+2)	2020-06-09	6	2020	2020-06-09 14:38:25 UTC	Africa/Johannesburg	1135987	sully88	2020-06-09 14:39:56 UTC	2020-06-11 03:18:45 UTC	research		https://www.inaturalist.org/observations/49022246	https://static.inaturalist.org/photos/77810105/medium.jpg?1591713633				1	0	FALSE	3	Impasse Les Hauts du Par, Saint-Cyprien, Languedoc-Roussillon, FR	42.6368	3.0275	65			FALSE			Pyr√©n√©es-Orientales		France	Aedes albopictus	Asian Tiger Mosquito
49212712	2020-06-10 8:16:43 PM GMT+02:00	2020-06-10	6	2020	2020-06-10 18:16:43 UTC	Africa/Johannesburg	2976368	sun34	2020-06-11 11:06:24 UTC	2020-06-11 18:21:21 UTC	research		https://www.inaturalist.org/observations/49212712	https://static.inaturalist.org/photos/78117884/medium.jpeg?1591873599				1	0	FALSE	2	34120 P√©zenas, France	43.4419	3.41944				FALSE	gps	gps	H√©rault		France	Aedes albopictus	Asian Tiger Mosquito
49339861	2020-06-12 6:08:15 PM GMT+02:00	2020-06-12	6	2020	2020-06-12 16:08:15 UTC	Africa/Johannesburg	3121008	laurieraigade	2020-06-12 16:10:53 UTC	2020-06-13 01:43:15 UTC	research		https://www.inaturalist.org/observations/49339861	https://static.inaturalist.org/photos/78322473/medium.jpeg?1591978260				1	0	FALSE	2	11170 Caux-et-Sauzens, France	43.238	2.25163	12			FALSE			Aude		France	Aedes albopictus	Asian Tiger Mosquito
49341642	2020-06-12 6:28:13 PM GMT+02:00	2020-06-12	6	2020	2020-06-12 16:28:13 UTC	Africa/Johannesburg	1227103	bianchinifabio666	2020-06-12 16:29:01 UTC	2020-06-13 01:43:06 UTC	research		https://www.inaturalist.org/observations/49341642	https://static.inaturalist.org/photos/78325550/medium.jpeg?1591979352				1	0	FALSE	2	23018 Talamona SO, Italia	46.1405	9.62502	15			FALSE					Italy	possible Aedes albopictus	Asian Tiger Mosquito
49436953	2020-06-13T15:55:28+02:00	2020-06-13	6	2020	2020-06-13 13:55:28 UTC	Paris	3105130	lilaj	2020-06-13 13:57:43 UTC	2020-06-13 15:59:24 UTC	research	CC-BY-NC-SA	https://www.inaturalist.org/observations/49436953	https://static.inaturalist.org/photos/78479923/medium.jpeg?1592056667				1	0	FALSE	333	Albi	43.9398	2.15832				FALSE			Tarn		France	possible Aedes albopictus	Asian Tiger Mosquito
49456996	Sat Jun 13 2020 18:35:00 GMT+0200 (GMT+2)	2020-06-13	6	2020	2020-06-13 16:35:00 UTC	Africa/Johannesburg	1177269	quexis	2020-06-13 16:36:23 UTC	2020-06-13 16:36:30 UTC	needs_id		https://www.inaturalist.org/observations/49456996	https://static.inaturalist.org/photos/78509815/medium.jpg?1592066187				0	0	FALSE	3	Chemin de Camp Galhan, Ribaute-les-Tavernes, Languedoc-Roussillon, FR	44.0354	4.06465	5			FALSE			Gard		France	possible Aedes albopictus	Asian Tiger Mosquito
49469733	Sat Jun 13 2020 14:38:34 GMT+0200 (GMT+2)	2020-06-13	6	2020	2020-06-13 12:38:34 UTC	Africa/Johannesburg	2840623	emiravasio	2020-06-13 18:09:31 UTC	2020-06-15 13:30:45 UTC	research	CC-BY-NC	https://www.inaturalist.org/observations/49469733	https://static.inaturalist.org/photos/78529409/medium.jpg?1592071792				1	0	FALSE	3	Parco Fratelli Locatelli, Bergamo, Lombardia, IT	45.6945	9.65754	180			FALSE					Italy	Aedes albopictus	Asian Tiger Mosquito
49602050	2020-06-14 6:41:04 PM GMT+02:00	2020-06-14	6	2020	2020-06-14 16:41:04 UTC	Africa/Johannesburg	2962928	manuela112	2020-06-14 17:10:23 UTC	2020-06-14 21:05:22 UTC	research	CC-BY-NC-SA	https://www.inaturalist.org/observations/49602050	https://static.inaturalist.org/photos/78743303/medium.jpeg?1592154632				1	0	FALSE	2	46030 Borgoforte MN, Italia	45.0542	10.7534	66			FALSE	gps	gps			Italy	Aedes albopictus	Asian Tiger Mosquito
49747182	2020-06-15 8:27:25 PM GMT+02:00	2020-06-15	6	2020	2020-06-15 18:27:25 UTC	Africa/Johannesburg	2727628	luke001	2020-06-15 18:28:40 UTC	2020-06-16 01:30:08 UTC	research		https://www.inaturalist.org/observations/49747182	https://static.inaturalist.org/photos/78978449/medium.jpeg?1592245726				1	0	FALSE	2	Via Genova Loc.S.Giacomo Ris.Punt.Lla, 17019 San Giacomo SV, Italia	44.3755	8.62717				FALSE	gps	gps	Savona		Italy	possible Aedes albopictus	Asian Tiger Mosquito
49829496	2020-06-16T15:52:35+03:00	2020-06-16	6	2020	2020-06-16 12:52:35 UTC	Athens	3184006	alphast	2020-06-16 12:53:02 UTC	2020-06-16 13:21:37 UTC	research	CC-BY-NC	https://www.inaturalist.org/observations/49829496	https://static.inaturalist.org/photos/79113939/medium.jpeg?1592311986			Mosquito.	1	0	FALSE	333	Undefined location	38.0344	23.7541	16			FALSE			Attica	Attiki	Greece	possible Aedes albopictus	Asian Tiger Mosquito
49831033	Tue Jun 16 2020 15:12:12 GMT+0200 (GMT+2)	2020-06-16	6	2020	2020-06-16 13:12:12 UTC	Africa/Johannesburg	2343664	emanuela81	2020-06-16 13:13:06 UTC	2020-06-16 18:58:34 UTC	needs_id		https://www.inaturalist.org/observations/49831033	https://static.inaturalist.org/photos/79116320/medium.jpg?1592313190				0	0	FALSE	3	Piazza della Regola, Cadine, Trentino-Alto Adige, IT	46.0867	11.0636	32			FALSE				Trentino-Alto Adige	Italy	not a mosquito	Asian Tiger Mosquito
49846577	Tue Jun 16 2020 17:51:27 GMT+0200 (GMT+2)	2020-06-16	6	2020	2020-06-16 15:51:27 UTC	Africa/Johannesburg	738546	trawig	2020-06-16 15:55:48 UTC	2020-06-20 22:28:59 UTC	research		https://www.inaturalist.org/observations/49846577	https://static.inaturalist.org/photos/79142662/medium.jpg?1592323083				1	0	FALSE	3	Romstrasse, Burgstall, Trentino-S√ºdtirol, IT	46.5987	11.1999	890			FALSE				Trentino-Alto Adige	Italy	Aedes albopictus	Asian Tiger Mosquito
49851079	2020-06-16 6:33:12 PM GMT+02:00	2020-06-16	6	2020	2020-06-16 16:33:12 UTC	Africa/Johannesburg	3176674	andreberardi02	2020-06-16 16:37:19 UTC	2020-06-17 23:28:27 UTC	research	CC-BY-NC	https://www.inaturalist.org/observations/49851079	https://static.inaturalist.org/photos/79149347/medium.jpeg?1592325444			Cosa non si fa per contribuire ai progetti üòÇ	1	0	FALSE	2	Bari	41.1171	16.8719	22308			FALSE	gps	gps			Italy	Aedes albopictus	Asian Tiger Mosquito
50159954	2020-06-19 3:04:01 PM GMT+02:00	2020-06-19	6	2020	2020-06-19 13:04:01 UTC	Africa/Johannesburg	1978840	cris_mate	2020-06-19 15:42:17 UTC	2020-06-20 16:56:52 UTC	research		https://www.inaturalist.org/observations/50159954	https://static.inaturalist.org/photos/79649867/medium.jpeg?1592581374				1	0	FALSE	2	27028 San Martino Siccomario, Province of Pavia, Italy	45.1605	9.13882	22			FALSE	gps	gps			Italy	Aedes albopictus	Asian Tiger Mosquito
50233617	2020-06-20 8:19:55 AM GMT+02:00	2020-06-20	6	2020	2020-06-20 06:19:55 UTC	Africa/Johannesburg	664555	noeliria	2020-06-20 06:21:16 UTC	2020-06-20 22:06:13 UTC	research		https://www.inaturalist.org/observations/50233617	https://static.inaturalist.org/photos/79770631/medium.jpeg?1592634114				2	0	FALSE	2	Hostafrancs, Barcelona, Espa√±a	41.3705	2.14245	117			FALSE	gps	gps		Catalu√±a	Spain	Aedes albopictus	Asian Tiger Mosquito
50279685	2020-06-20T17:47:05+02:00	2020-06-20	6	2020	2020-06-20 15:47:05 UTC	UTC	2008246	lepasseur	2020-06-20 15:47:31 UTC	2020-06-20 15:48:28 UTC	research		https://www.inaturalist.org/observations/50279685	https://static.inaturalist.org/photos/79839737/medium.jpeg?1592668058				1	0	FALSE	333	Aix-les-Bains	45.6938	5.89556	1299			FALSE			Savoie		France	possible Aedes albopictus	Asian Tiger Mosquito
50306022	2020/06/20 3:27 PM CEST	2020-06-20	6	2020	2020-06-20 13:27:00 UTC	Paris	2787120	wernerpichler	2020-06-20 18:52:42 UTC	2020-06-20 22:05:04 UTC	research		https://www.inaturalist.org/observations/50306022	https://static.inaturalist.org/photos/79879334/medium.jpeg?1592679126				1	0	FALSE		Zentrum-Bozner Boden-Rentsch, 39100 Bozen, S√ºdtirol, Italien	46.4985	11.3713	21			FALSE				Trentino-Alto Adige	Italy	Aedes albopictus	Asian Tiger Mosquito
50422435	2020/06/21 5:36 PM CEST	2020-06-21	6	2020	2020-06-21 15:36:00 UTC	Paris	3216241	shailin	2020-06-21 15:36:35 UTC	2020-06-21 19:53:02 UTC	research		https://www.inaturalist.org/observations/50422435	https://static.inaturalist.org/photos/80060325/medium.jpg?1592753773				1	0	FALSE		24040 Arcene BG, Italia	45.5735	9.61328	1611			FALSE					Italy	Aedes albopictus	Asian Tiger Mosquito
50536112	2020-06-22 1:18:49 PM CEST	2020-06-22	6	2020	2020-06-22 11:18:49 UTC	Rome	180866	carlacorazza	2020-06-22 11:20:03 UTC	2020-07-13 12:37:18 UTC	research	CC-BY-NC	https://www.inaturalist.org/observations/50536112	https://static.inaturalist.org/photos/80245640/medium.jpeg?1592824807				1	0	FALSE	2	Via del Luccio, 25, 44123 Francolino FE, Italia	44.9019	11.6611				FALSE	gps	gps	Ferrara		Italy	possible Aedes albopictus	Asian Tiger Mosquito
50655876	2020-06-23 2:56:03 PM GMT+03:00	2020-06-23	6	2020	2020-06-23 11:56:03 UTC	Baghdad	497466	christosgeorgiadis	2020-06-23 11:56:56 UTC	2020-06-23 12:52:32 UTC	research	CC-BY-NC-SA	https://www.inaturalist.org/observations/50655876	https://static.inaturalist.org/photos/80447454/medium.jpeg?1592913423			In the house	1	0	FALSE	2	Nea Smyrni 171 22, Greece	37.9388	23.7112				FALSE	gps	gps	Attica	Attiki	Greece	Aedes albopictus	Asian Tiger Mosquito
50818738	Wed Jun 24 2020 19:40:16 GMT+0200 (GMT+2)	2020-06-24	6	2020	2020-06-24 17:40:16 UTC	Africa/Johannesburg	1437774	valentinabuono	2020-06-24 21:14:31 UTC	2020-06-25 03:04:43 UTC	research	CC-BY-NC	https://www.inaturalist.org/observations/50818738	https://static.inaturalist.org/photos/80714726/medium.jpg?1593033279				1	0	FALSE	3	Ferrara, Emilia-Romagna, IT	44.6638	11.6759	381	obscured		TRUE			Ferrara		Italy	Aedes albopictus	Asian Tiger Mosquito
51068731	2020-06-27 9:04:04 AM GMT+02:00	2020-06-27	6	2020	2020-06-27 07:04:04 UTC	Africa/Johannesburg	485724	mariaelisa	2020-06-27 07:05:35 UTC	2020-06-27 07:06:01 UTC	needs_id	CC-BY-NC	https://www.inaturalist.org/observations/51068731	https://static.inaturalist.org/photos/81123183/medium.jpeg?1593241541				0	0	FALSE	2	37067 Valeggio sul Mincio VR, Italia	45.3555	10.7419	25			FALSE					Italy	Aedes albopictus	Asian Tiger Mosquito
51352914	2020-06-29 2:39:11 PM GMT+02:00	2020-06-29	6	2020	2020-06-29 12:39:11 UTC	Africa/Johannesburg	947223	marco-bs	2020-06-29 12:42:09 UTC	2020-07-09 12:39:10 UTC	research		https://www.inaturalist.org/observations/51352914	https://static.inaturalist.org/photos/81581392/medium.jpeg?1593434533				1	0	FALSE	2	Bergamo, Lombardia, IT	45.6244	9.8252		obscured		TRUE	gps	gps			Italy	Aedes albopictus	Asian Tiger Mosquito
51602573	2020-07-01 7:35:53 PM GMT+02:00	2020-07-01	7	2020	2020-07-01 17:35:53 UTC	Africa/Johannesburg	2972342	francescorotagiovanni	2020-07-01 17:38:39 UTC	2020-07-01 23:58:12 UTC	research		https://www.inaturalist.org/observations/51602573	https://static.inaturalist.org/photos/81997778/medium.jpeg?1593625124				1	0	FALSE	2	Curnasco	45.6768	9.62674	2104			FALSE	gps	gps			Italy	Aedes albopictus	Asian Tiger Mosquito
51817716	2020-07-03 8:01:01 PM GMT+02:00	2020-07-03	7	2020	2020-07-03 18:01:01 UTC	Africa/Johannesburg	2615982	eruan	2020-07-03 18:02:04 UTC	2020-07-03 22:29:49 UTC	research		https://www.inaturalist.org/observations/51817716	https://static.inaturalist.org/photos/82349571/medium.jpeg?1593799348				1	0	FALSE	2	20129 Bastelicaccia, France	41.9253	8.86028				FALSE	gps	gps	Corse-du-Sud		France	Aedes albopictus	Asian Tiger Mosquito
51911772	2020/06/12 4:41 PM +0300	2020-06-12	6	2020	2020-06-12 13:41:00 UTC	Istanbul	3272939	ddelena	2020-07-04 15:33:47 UTC	2020-07-04 15:55:22 UTC	research	CC-BY-NC	https://www.inaturalist.org/observations/51911772	https://static.inaturalist.org/photos/82496041/medium.jpg?1593874826			—Ü–∞—Ä—Å—Ç–≤–æ: –ñ–∏–≤–æ—Ç–Ω–∏ (Animalia) —Ç–∏–ø: –ß–ª–µ–Ω–µ—Å—Ç–æ–Ω–æ–≥–∏ (Arthropoda) –∫–ª–∞—Å: –ù–∞—Å–µ–∫–æ–º–∏ (Insecta) —Ä–∞–∑—Ä–µ–¥: –î–≤—É–∫—Ä–∏–ª–∏ (Diptera) —Å–µ–º–µ–π—Å—Ç–≤–æ: –ö–æ–º–∞—Ä–∏ (Culicidae) —Ç—Ä–∏–±: Aedini —Ä–æ–¥: Aedes –ø–æ–¥—Ä–æ–¥: Stegomyia –≤–∏–¥: –¢–∏–≥—Ä–æ–≤ –∫–æ–º–∞—Ä (A. albopictus)	1	0	FALSE		Primorski, Bulgaria	43.2067	27.9277	335			FALSE			Varna		Bulgaria	Aedes albopictus	Asian Tiger Mosquito
52036280	2020-07-05 6:28:25 PM GMT+02:00	2020-07-05	7	2020	2020-07-05 16:28:25 UTC	Africa/Johannesburg	1431487	marsupiladri	2020-07-05 16:29:07 UTC	2020-07-05 16:29:48 UTC	needs_id	CC-BY-NC	https://www.inaturalist.org/observations/52036280	https://static.inaturalist.org/photos/82701539/medium.jpeg?1593966581				0	0	FALSE	2	08260 Suria, Barcelona, Espa√±a	41.8343	1.75134				FALSE	gps	gps		Catalu√±a	Spain	possible Aedes albopictus	Asian Tiger Mosquito
52044582	2020-05-25T17:46:42+02:00	2020-05-25	5	2020	2020-05-25 15:46:42 UTC	UTC	3288069	ady31	2020-07-05 17:33:42 UTC	2020-07-08 18:40:26 UTC	research	CC-BY-NC	https://www.inaturalist.org/observations/52044582	https://static.inaturalist.org/photos/82713854/medium.jpeg?1593970442				3	0	FALSE	333	Saint-Orens-de-Gameville	43.5718	1.51812				FALSE			Haute-Garonne		France	Aedes albopictus	Asian Tiger Mosquito
52154342	2020/05/03 6:31 PM BST	2020-05-03	5	2020	2020-05-03 17:31:00 UTC	London	455673	jyannick	2020-07-06 15:24:02 UTC	2020-07-08 18:39:35 UTC	research	CC-BY-NC	https://www.inaturalist.org/observations/52154342	https://static.inaturalist.org/photos/82881202/medium.jpeg?1594045487				1	0	FALSE		66170 Millas, France	42.6879	2.69934	120			FALSE			Pyr√©n√©es-Orientales		France	Aedes albopictus	Asian Tiger Mosquito
52164977	2020/07/02 9:15 AM UTC	2020-07-02	7	2020		UTC	3291343	lemondedesarthropodes	2020-07-06 17:02:19 UTC	2020-07-07 06:04:24 UTC	research	CC-BY-NC	https://www.inaturalist.org/observations/52164977	https://static.inaturalist.org/photos/82907926/medium.jpg?1594054935				1	0	FALSE		Chartreux - St Vincent, 69001 Lyon, France	45.769	4.82352	20			FALSE			Rh√¥ne		France	Aedes albopictus	Asian Tiger Mosquito
52176570	2020-07-06 8:44:29 PM GMT+02:00	2020-07-06	7	2020	2020-07-06 18:44:29 UTC	Africa/Johannesburg	3293205	ivanpazvinas	2020-07-06 18:47:12 UTC	2020-07-07 06:54:19 UTC	research	CC-BY-NC	https://www.inaturalist.org/observations/52176570	https://static.inaturalist.org/photos/82927298/medium.jpeg?1594061237			Aarrgh !	2	0	FALSE	2	Minimes, 31200 Toulouse, France	43.6192	1.44389	22			FALSE	gps	gps	Haute-Garonne		France	Aedes albopictus	Asian Tiger Mosquito
52391118	2020-07-08 8:17:10 PM GMT+02:00	2020-07-08	7	2020	2020-07-08 18:17:10 UTC	Africa/Johannesburg	947223	marco-bs	2020-07-08 18:21:38 UTC	2020-07-09 12:55:04 UTC	research		https://www.inaturalist.org/observations/52391118	https://static.inaturalist.org/photos/83280926/medium.jpeg?1594232504				1	0	FALSE	2	Bergamo, Lombardia, IT	45.7169	9.82464		obscured		TRUE	gps	gps			Italy	Aedes albopictus	Asian Tiger Mosquito
52397471	Wed Jul 08 2020 20:55:24 GMT+0200 (GMT+2)	2020-07-08	7	2020	2020-07-08 18:55:24 UTC	Africa/Johannesburg	1099420	gian-marco	2020-07-08 19:22:32 UTC	2020-07-09 00:43:52 UTC	research		https://www.inaturalist.org/observations/52397471	https://static.inaturalist.org/photos/83291593/medium.jpg?1594236155				1	0	FALSE	3	Strada Nazionale Sempione in Oltrefiume, Baveno, Piedmont, IT	45.9156	8.50259	8			FALSE					Italy	possible Aedes albopictus	Asian Tiger Mosquito
52443010	2020-07-08 6:42:40 PM GMT+02:00	2020-07-08	7	2020	2020-07-08 16:42:40 UTC	Africa/Johannesburg	1394931	damiano_oldoni	2020-07-09 06:01:49 UTC	2020-07-14 19:25:15 UTC	needs_id	CC0	https://www.inaturalist.org/observations/52443010	https://static.inaturalist.org/photos/83368607/medium.jpeg?1594274565				0	0	FALSE	2	24043 Caravaggio, Province of Bergamo, Italy	45.5072	9.6425				FALSE	gps	gps			Italy	possible Aedes albopictus	Asian Tiger Mosquito
52521784	2020-07-09 8:18:20 PM GMT+02:00	2020-07-09	7	2020	2020-07-09 18:18:20 UTC	Africa/Johannesburg	1392705	andrea788	2020-07-09 23:15:29 UTC	2020-07-10 07:15:28 UTC	research		https://www.inaturalist.org/observations/52521784	https://static.inaturalist.org/photos/83497520/medium.jpeg?1594336537				1	0	FALSE	2	07030 Badesi SS, Italia	40.9595	8.88431	22			FALSE	gps	gps		Sardegna	Italy	Aedes albopictus	Asian Tiger Mosquito
52588791	2020-07-10 6:46:41 PM GMT+02:00	2020-07-10	7	2020	2020-07-10 16:46:41 UTC	Africa/Johannesburg	2706731	jice47	2020-07-10 16:49:59 UTC	2020-07-15 19:48:18 UTC	needs_id	CC-BY-NC	https://www.inaturalist.org/observations/52588791	https://static.inaturalist.org/photos/83606973/medium.jpeg?1594399805				0	0	FALSE	2	47800 Saint-Pardoux-Isaac, France	44.613	0.373862				FALSE	gps	gps	Lot-Et-Garonne		France	Aedes albopictus	Asian Tiger Mosquito
52651899	2020-07-11 9:05:01 AM GMT+02:00	2020-07-11	7	2020	2020-07-11 07:05:01 UTC	Africa/Johannesburg	1889331	giovanni194	2020-07-11 07:08:07 UTC	2020-07-11 17:02:27 UTC	research		https://www.inaturalist.org/observations/52651899	https://static.inaturalist.org/photos/83713471/medium.jpeg?1594451312				2	0	FALSE	2	10093 Collegno TO, Italia	45.0813	7.5736	17			FALSE	gps	gps			Italy	Aedes albopictus	Asian Tiger Mosquito
52677974	2020-07-11T16:17:14+02:00	2020-07-11	7	2020	2020-07-11 14:17:14 UTC	Central America	2343662	juan_chin	2020-07-11 14:21:06 UTC	2020-07-18 20:09:22 UTC	research		https://www.inaturalist.org/observations/52677974	https://static.inaturalist.org/photos/83800703/medium.jpeg?1594490898				1	0	FALSE	333	Cerdanyola del Vall√®s	41.5	2.13				FALSE				Catalu√±a	Spain	possible Aedes albopictus	Asian Tiger Mosquito
52775528	2020-07-12T10:28:25+02:00	2020-07-12	7	2020	2020-07-12 08:28:25 UTC	UTC	3291286	mauverick	2020-07-12 08:28:34 UTC	2020-07-25 03:09:03 UTC	research	CC-BY-NC	https://www.inaturalist.org/observations/52775528	https://static.inaturalist.org/photos/83915965/medium.jpeg?1594542518				1	0	FALSE	333	Benevento	41.1262	14.7781	1638			FALSE					Italy	Aedes albopictus	Asian Tiger Mosquito
52789415	2020-07-12 2:06:45 PM GMT+02:00	2020-07-12	7	2020	2020-07-12 12:06:45 UTC	Africa/Johannesburg	259033	paolamcasale	2020-07-12 12:09:19 UTC	2020-07-15 19:49:04 UTC	research	CC-BY-NC	https://www.inaturalist.org/observations/52789415	https://static.inaturalist.org/photos/83937668/medium.jpg?1594555782				2	0	FALSE	2	22070 Binago CO, Italia	45.785	8.92718				FALSE	gps	gps			Italy	Aedes albopictus	Asian Tiger Mosquito
52833624	2020-07-12 7:49:34 PM GMT+02:00	2020-07-12	7	2020	2020-07-12 17:49:34 UTC	Africa/Johannesburg	3321281	jean388	2020-07-12 17:51:41 UTC	2020-07-12 17:51:56 UTC	needs_id		https://www.inaturalist.org/observations/52833624	https://static.inaturalist.org/photos/84005904/medium.jpeg?1594576313				0	0	FALSE	2	06410 Biot, France	43.6139	7.07922	99			FALSE	gps	gps	Alpes-Maritimes	Provence-Alpes-C√¥te-d'Azur	France	possible Aedes albopictus	Asian Tiger Mosquito
53064379	Tue Jul 14 2020 18:31:07 GMT+0200 (GMT+2)	2020-07-14	7	2020	2020-07-14 16:31:07 UTC	Africa/Johannesburg	3219436	profstocchi	2020-07-14 16:47:08 UTC	2020-07-20 20:46:07 UTC	needs_id	CC-BY-NC	https://www.inaturalist.org/observations/53064379	https://static.inaturalist.org/photos/85532255/medium.jpg?1595277964				0	0	FALSE	3	Via M. Mannelli, Viciomaggio, Toscana, IT	43.4356	11.7724	50			FALSE					Italy	possible Aedes albopictus	Asian Tiger Mosquito
53131253	Wed Jul 15 2020 09:31:51 GMT+0200 (GMT+2)	2020-07-15	7	2020	2020-07-15 07:31:51 UTC	Africa/Johannesburg	3086263	benedettadini	2020-07-15 07:33:18 UTC	2020-07-16 18:09:50 UTC	research		https://www.inaturalist.org/observations/53131253	https://static.inaturalist.org/photos/84492611/medium.jpg?1594798402				3	0	FALSE	3	Ospedale Niguarda, Milan, Lombardy, IT	45.51	9.18824	14			FALSE					Italy	Aedes albopictus	Asian Tiger Mosquito
53346499	2020-07-17 11:30:53 AM GMT+02:00	2020-07-17	7	2020	2020-07-17 09:30:53 UTC	Africa/Johannesburg	2126827	antoinedc	2020-07-17 09:38:25 UTC	2020-07-22 08:50:30 UTC	research		https://www.inaturalist.org/observations/53346499	https://static.inaturalist.org/photos/84842713/medium.jpeg?1594978710				1	0	FALSE	2	Yvrac	44.8805	-0.461489	2813			FALSE	gps	gps	Gironde		France	Aedes albopictus	Asian Tiger Mosquito
53351761	2020-07-14T07:53:52+02:00	2020-07-14	7	2020	2020-07-14 05:53:52 UTC	UTC	3342315	jonathanlesven	2020-07-17 11:27:17 UTC	2020-07-21 20:32:51 UTC	research	CC-BY-NC	https://www.inaturalist.org/observations/53351761	https://static.inaturalist.org/photos/84851502/medium.jpeg?1594985241			Moustique tigre ? üôÇ	2	0	FALSE	333	Pessac	44.7975	-0.607081				FALSE			Gironde		France	Aedes albopictus	Asian Tiger Mosquito
53496637	2020-07-18T19:23:43+02:00	2020-07-18	7	2020	2020-07-18 17:23:43 UTC	UTC	1968176	pissarelle	2020-07-18 17:24:10 UTC	2020-07-18 17:24:18 UTC	needs_id		https://www.inaturalist.org/observations/53496637	https://static.inaturalist.org/photos/85087816/medium.jpeg?1595093055				0	0	FALSE	333	Bandol	43.1386	5.73142	20			FALSE			Var	Provence-Alpes-C√¥te-d'Azur	France	Aedes albopictus	Asian Tiger Mosquito
53594606	2020-07-19 3:33:59 PM GMT+02:00	2020-07-19	7	2020	2020-07-19 13:33:59 UTC	Africa/Johannesburg	2888133	stefano228	2020-07-19 13:38:04 UTC	2020-07-19 15:08:19 UTC	research	CC-BY-NC	https://www.inaturalist.org/observations/53594606	https://static.inaturalist.org/photos/85248437/medium.jpeg?1595165896				1	0	FALSE	2	23851 Sala Al Barro LC, Italia	45.8257	9.36198				FALSE	gps	gps			Italy	Aedes albopictus	Asian Tiger Mosquito
53925747	Wed Jul 22 2020 09:21:04 GMT+0200 (GMT+2)	2020-07-22	7	2020	2020-07-22 07:21:04 UTC	Africa/Johannesburg	3365164	gediope	2020-07-22 07:58:55 UTC	2020-08-10 11:17:53 UTC	needs_id	CC-BY-NC	https://www.inaturalist.org/observations/53925747	https://static.inaturalist.org/photos/85784276/medium.jpg?1595404738				0	0	FALSE	3	Impasse du Ch√¢teau, Mornant, Rh√¥ne-Alpes, FR	45.6187	4.67161	1477			FALSE			Rh√¥ne		France	possible Aedes albopictus	Asian Tiger Mosquito
54082913	2020-07-23 3:56:13 PM GMT+02:00	2020-07-23	7	2020	2020-07-23 13:56:13 UTC	Africa/Johannesburg	2456442	stefano209	2020-07-23 18:56:49 UTC	2020-07-24 02:11:29 UTC	research		https://www.inaturalist.org/observations/54082913	https://static.inaturalist.org/photos/86037114/medium.jpg?1595530931				1	0	FALSE	2	88100 Sant'Elia CZ, Italia	38.9591	16.5807	1395			FALSE	gps	gps			Italy	Aedes albopictus	Asian Tiger Mosquito
54138463	2020-07-15 2:09:29 PM GMT+02:00	2020-07-15	7	2020	2020-07-15 12:09:29 UTC	Africa/Johannesburg	1538730	manonj	2020-07-24 08:56:02 UTC	2020-07-24 17:37:57 UTC	research	CC-BY-NC	https://www.inaturalist.org/observations/54138463	https://static.inaturalist.org/photos/86128003/medium.jpeg?1595580993				1	0	FALSE	2	09100 Pamiers, France	43.1139	1.60671	1074			FALSE	gps	gps	Ari√®ge		France	Aedes albopictus	Asian Tiger Mosquito
54199964	2020/07/24 11:04 PM CEST	2020-07-24	7	2020	2020-07-24 21:04:00 UTC	Paris	3216241	shailin	2020-07-24 21:05:02 UTC	2020-07-24 23:11:18 UTC	research		https://www.inaturalist.org/observations/54199964	https://static.inaturalist.org/photos/86230060/medium.jpg?1595624677				1	0	FALSE		24040 Arcene BG, Italia	45.5735	9.61328	1611			FALSE					Italy	Aedes albopictus	Asian Tiger Mosquito
54373864	Thu Jul 16 2020 18:23:19 GMT+0200 (GMT+2)	2020-07-16	7	2020	2020-07-16 16:23:19 UTC	Africa/Johannesburg	748126	pophamjames	2020-07-26 09:54:56 UTC	2020-08-06 22:08:43 UTC	research		https://www.inaturalist.org/observations/54373864	https://static.inaturalist.org/photos/86518035/medium.jpg?1595757314				1	0	FALSE	3	≈†trokinec, City of Zagreb, City of Zagreb, HR	45.8099	15.8728	50			FALSE			Zagreb	Grad Zagreb	Croatia	Aedes albopictus	Asian Tiger Mosquito
54394209	2020/07/26 10:10 AM CEST	2020-07-26	7	2020	2020-07-26 08:10:00 UTC	Paris	3293205	ivanpazvinas	2020-07-26 14:08:40 UTC	2020-07-29 00:42:21 UTC	research	CC-BY-NC	https://www.inaturalist.org/observations/54394209	https://static.inaturalist.org/photos/86545626/medium.jpeg?1595771122				1	0	FALSE		Minimes, 31200 Toulouse, France	43.6193	1.44393	43			FALSE			Haute-Garonne		France	Aedes albopictus	Asian Tiger Mosquito
54397487	2020/07/26 8:58 AM CEST	2020-07-26	7	2020	2020-07-26 06:58:00 UTC	Paris	2285547	jokari	2020-07-26 14:35:11 UTC	2020-07-26 15:16:12 UTC	research		https://www.inaturalist.org/observations/54397487	https://static.inaturalist.org/photos/86550388/medium.jpg?1595772791				1	0	FALSE		64400 Orin, France	43.2323	-0.672865	1695			FALSE			Pyr√©n√©es-Atlantiques		France	Aedes albopictus	Asian Tiger Mosquito
54505483	Mon Jul 27 2020 12:14:44 GMT+0200 (GMT+2)	2020-07-27	7	2020	2020-07-27 10:14:44 UTC	Africa/Johannesburg	3376444	eric1146	2020-07-27 10:22:12 UTC	2020-08-07 07:34:51 UTC	research		https://www.inaturalist.org/observations/54505483	https://static.inaturalist.org/photos/86731851/medium.jpg?1595845336				1	0	FALSE	3	Rue Jean et Jos√©phine Peyri, Vaulx-en-Velin, Rh√¥ne-Alpes, FR	45.7848	4.92755	48			FALSE			Rh√¥ne		France	Aedes albopictus	Asian Tiger Mosquito
54613169	Tue Jul 28 2020 11:32:48 GMT+0200 (GMT+2)	2020-07-28	7	2020	2020-07-28 09:32:48 UTC	Africa/Johannesburg	3376444	eric1146	2020-07-28 09:34:56 UTC	2020-08-07 07:34:51 UTC	research		https://www.inaturalist.org/observations/54613169	https://static.inaturalist.org/photos/86908173/medium.jpg?1595928905				1	0	FALSE	3	Rue Antoine Saunier, Vaulx-en-Velin, Rh√¥ne-Alpes, FR	45.783	4.92462	12			FALSE			Rh√¥ne		France	Aedes albopictus	Asian Tiger Mosquito
54646771	2020-06-23 8:33:33 AM GMT+02:00	2020-06-23	6	2020	2020-06-23 06:33:33 UTC	Africa/Johannesburg	664555	noeliria	2020-07-28 16:56:29 UTC	2020-07-28 21:05:43 UTC	research		https://www.inaturalist.org/observations/54646771	https://static.inaturalist.org/photos/86964079/medium.jpeg?1595955395			Esa roja sangre es m√≠a.	1	0	FALSE	2	San Andr√©s de Palomar	41.4363	2.19163	263			FALSE	gps	gps		Catalu√±a	Spain	Aedes albopictus	Asian Tiger Mosquito
54716838	2020-07-29 11:42:54 AM GMT+02:00	2020-07-29	7	2020	2020-07-29 09:42:54 UTC	Africa/Johannesburg	227941	desversen	2020-07-29 09:41:15 UTC	2020-08-03 19:21:50 UTC	research	CC-BY-NC	https://www.inaturalist.org/observations/54716838	https://static.inaturalist.org/photos/87081715/medium.jpeg?1596015689				3	0	FALSE	2	38066 Riva del Garda TN, Italia	45.8876	10.839	5			FALSE	gps	gps		Trentino-Alto Adige	Italy	Aedes albopictus	Asian Tiger Mosquito
54773584	2020/07/24 8:08 PM CEST	2020-07-24	7	2020	2020-07-24 18:08:00 UTC	Madrid	1823019	marquimedes	2020-07-29 20:53:57 UTC	2020-07-29 20:56:15 UTC	research		https://www.inaturalist.org/observations/54773584	https://static.inaturalist.org/photos/87174507/medium.jpg?1596055872				1	0	FALSE		El Poble Sec, Barcelona, Espanya	41.3726	2.15836	488			FALSE				Catalu√±a	Spain	Aedes albopictus	Asian Tiger Mosquito
54780085	2020-07-29 9:30:02 PM GMT+02:00	2020-07-29	7	2020	2020-07-29 19:30:02 UTC	Africa/Johannesburg	3399752	marylineg	2020-07-29 22:03:11 UTC	2020-07-31 06:30:49 UTC	needs_id	CC-BY-NC	https://www.inaturalist.org/observations/54780085	https://static.inaturalist.org/photos/87185045/medium.jpg?1596060195				1	0	FALSE	2	Santy - La Plaine, Lyon, France	45.7258	4.88078	156			FALSE	gps	gps	Rh√¥ne		France	possible Aedes albopictus	Asian Tiger Mosquito
54815601	2019-10-12 5:25:53 PM GMT+02:00	2019-10-12	10	2019	2019-10-12 15:25:53 UTC	Africa/Johannesburg	1880426	schriver	2020-07-30 06:34:15 UTC	2020-08-03 19:26:56 UTC	research	CC-BY-NC	https://www.inaturalist.org/observations/54815601	https://static.inaturalist.org/photos/87243454/medium.jpeg?1596090862				1	0	FALSE	2	Vignevieille	43.0053	2.52565	8415			FALSE	gps	gps	Aude		France	Aedes albopictus	Asian Tiger Mosquito
54841953	2020-05-03 10:34:30 AM GMT+02:00	2020-05-03	5	2020	2020-05-03 08:34:30 UTC	Africa/Johannesburg	2506585	miguelcbmo	2020-07-30 15:04:38 UTC	2020-08-06 22:06:31 UTC	needs_id		https://www.inaturalist.org/observations/54841953	https://static.inaturalist.org/photos/87285902/medium.jpeg?1596121487				1	0	FALSE	2	14960 Rute, C√≥rdoba, Espa√±a	37.915	-4.77958	33			FALSE	gps	gps		Andaluc√≠a	Spain	Aedes albopictus	Asian Tiger Mosquito
54848516	2020-07-30 6:10:29 PM GMT+02:00	2020-07-30	7	2020	2020-07-30 16:10:29 UTC	Africa/Johannesburg	1128627	ritalxp	2020-07-30 16:10:58 UTC	2020-07-30 16:11:05 UTC	needs_id		https://www.inaturalist.org/observations/54848516	https://static.inaturalist.org/photos/87295882/medium.jpeg?1596125462				0	0	FALSE	2	75025 Lido, Matera, Italie	40.1938	16.7018	30			FALSE					Italy	possible Aedes albopictus	Asian Tiger Mosquito
54861557	2020-07-30 8:18:47 PM GMT+02:00	2020-07-30	7	2020	2020-07-30 18:18:47 UTC	Africa/Johannesburg	3354336	dino_spotter	2020-07-30 18:20:12 UTC	2020-08-03 13:50:45 UTC	research		https://www.inaturalist.org/observations/54861557	https://static.inaturalist.org/photos/88006315/medium.jpeg?1596462642				1	0	FALSE	2	83136 Forcalqueiret, Frankrijk	43.3452	6.08389	24			FALSE			Var	Provence-Alpes-C√¥te-d'Azur	France	possible Aedes albopictus	Asian Tiger Mosquito
54861756	2020-07-30 8:20:10 PM GMT+02:00	2020-07-30	7	2020	2020-07-30 18:20:10 UTC	Africa/Johannesburg	1810516	arno83	2020-07-30 18:21:36 UTC	2020-08-01 13:58:32 UTC	research	CC-BY-NC	https://www.inaturalist.org/observations/54861756	https://static.inaturalist.org/photos/87317742/medium.jpeg?1596133302				2	0	FALSE	2	83000 Toulon, France	43.1128	5.96933				FALSE	gps	gps	Var	Provence-Alpes-C√¥te-d'Azur	France	possible Aedes albopictus	Asian Tiger Mosquito
54905923	Fri Jul 31 2020 09:39:16 GMT+0200 (GMT+2)	2020-07-31	7	2020	2020-07-31 07:39:16 UTC	Africa/Johannesburg	3376444	eric1146	2020-07-31 07:39:58 UTC	2020-08-07 07:34:52 UTC	needs_id		https://www.inaturalist.org/observations/54905923	https://static.inaturalist.org/photos/87393365/medium.jpg?1596181203				0	0	FALSE	3	All√©e Chardiny, Caluire-et-Cuire, Rh√¥ne-Alpes, FR	45.798	4.85573	16			FALSE			Rh√¥ne		France	Aedes albopictus	Asian Tiger Mosquito
54946857	2020-07-31T19:13:52+02:00	2020-07-31	7	2020	2020-07-31 17:13:52 UTC	UTC	3401806	marvin9306	2020-07-31 17:14:29 UTC	2020-07-31 18:04:04 UTC	research	CC-BY-NC	https://www.inaturalist.org/observations/54946857	https://static.inaturalist.org/photos/87461005/medium.jpeg?1596215688				1	0	FALSE	333	Menton	43.7836	7.51547	122			FALSE			Alpes-Maritimes	Provence-Alpes-C√¥te-d'Azur	France	Aedes albopictus	Asian Tiger Mosquito
55017379	2020-07-31 7:28:48 AM GMT+02:00	2020-07-31	7	2020	2020-07-31 05:28:48 UTC	Africa/Johannesburg	947223	marco-bs	2020-08-01 09:55:26 UTC	2020-08-02 04:29:43 UTC	needs_id		https://www.inaturalist.org/observations/55017379	https://static.inaturalist.org/photos/87579006/medium.jpeg?1596275732				1	0	FALSE	2	25032 Chiari, Province of Brescia, Italy	45.5373	9.93459				FALSE	gps	gps			Italy	Aedes albopictus	Asian Tiger Mosquito
55802178	2020/07/16 6:58 PM CEST	2020-07-16	7	2020	2020-07-16 16:58:00 UTC	Bern	169070	roby	2020-08-08 15:26:04 UTC	2020-08-08 22:59:06 UTC	research	CC-BY-NC	https://www.inaturalist.org/observations/55802178	https://static.inaturalist.org/photos/88878055/medium.jpeg?1596899641				1	0	FALSE		Losone, Svizzera	46.1739	8.75562	15			FALSE					Switzerland	Aedes albopictus	Asian Tiger Mosquito
55843496	2020/07/31 8:25 PM CEST	2020-07-31	7	2020	2020-07-31 18:25:00 UTC	Paris	1089255	jtch	2020-08-08 21:44:54 UTC	2020-08-10 12:22:04 UTC	research	CC-BY-NC	https://www.inaturalist.org/observations/55843496	https://static.inaturalist.org/photos/88945219/medium.jpeg?1596922165			Mating did not conclude	1	0	FALSE		Les Aubes, 34000 Montpellier, France	43.6206	3.89226	881			FALSE			H√©rault		France	Aedes albopictus	Asian Tiger Mosquito
20121613	2018/10/06 4:42 PM CEST	2018-10-06	10	2018	2018-10-06 14:42:00 UTC	Paris	1363290	davidnayer	2019-02-05 12:45:45 UTC	2020-07-16 03:27:15 UTC	needs_id	CC-BY-NC	https://www.inaturalist.org/observations/20121613	https://static.inaturalist.org/photos/31042319/medium.jpg?1549370635				1	0	FALSE		Schlossberg, 8010 Graz, √ñsterreich	47.0778	15.437	84			FALSE			Graz	Steiermark	Austria	Aedes japonicus	Asian Bush Mosquito
33526210	2019-09-28 3:38:39 PM GMT+02:00	2019-09-28	9	2019	2019-09-28 13:38:39 UTC	Africa/Johannesburg	1899280	andreaskositz	2019-09-28 13:40:11 UTC	2020-07-16 03:27:33 UTC	research		https://www.inaturalist.org/observations/33526210	https://static.inaturalist.org/photos/52662201/medium.jpg?1569678013				2	0	FALSE	2	Bludenz, 6700 Bludenz, √ñsterreich	47.1552	9.81595				FALSE	gps	gps		Vorarlberg	Austria	Aedes japonicus	Asian Bush Mosquito
33844585	2019-10-04 5:31:43 PM GMT+02:00	2019-10-04	10	2019	2019-10-04 15:31:43 UTC	Africa/Johannesburg	1870342	sand_castle	2019-10-04 15:33:22 UTC	2020-07-16 06:37:58 UTC	research		https://www.inaturalist.org/observations/33844585	https://static.inaturalist.org/photos/53200269/medium.jpeg?1570203207				1	0	FALSE	2	Hatzendorf, 8361, √ñsterreich	46.9783	15.9953	33			FALSE	gps	gps	Feldbach	Steiermark	Austria	Aedes japonicus	Asian Bush Mosquito
33945709	2019-10-06 2:48:24 PM GMT+02:00	2019-10-06	10	2019	2019-10-06 12:48:24 UTC	Africa/Johannesburg	2329557	sophilicious	2019-10-06 12:49:32 UTC	2020-07-16 03:27:34 UTC	needs_id	CC-BY-NC	https://www.inaturalist.org/observations/33945709	https://static.inaturalist.org/photos/53370461/medium.jpeg?1570366180			M√ºcke mit schwarz-wei√ü gestreiften Beinen	0	0	FALSE	2	Wolfau, 7412, √ñsterreich	47.2553	16.0995	9			FALSE				Burgenland	Austria	Aedes japonicus	Asian Bush Mosquito
34003501	Mon Oct 07 2019 11:51:48 GMT+0200 (GMT+2)	2019-10-07	10	2019	2019-10-07 09:51:48 UTC	Africa/Johannesburg	2329753	nico2319	2019-10-07 10:13:58 UTC	2020-07-16 06:37:59 UTC	needs_id	CC-BY-NC	https://www.inaturalist.org/observations/34003501	https://static.inaturalist.org/photos/53466633/medium.jpg?1570443243				1	0	FALSE	3	Adlergasse, Graz, Steiermark, AT	47.0218	15.4288	92			FALSE			Graz	Steiermark	Austria	Aedes japonicus	Asian Bush Mosquito
39732770	2019/06/26 9:59 PM CEST	2019-06-26	6	2019	2019-06-26 19:59:00 UTC	Vienna	827504	gernotkunz	2020-03-09 01:10:38 UTC	2020-07-16 03:27:38 UTC	research	CC-BY-NC	https://www.inaturalist.org/observations/39732770	https://static.inaturalist.org/photos/63064895/medium.jpg?1583715655				3	0	FALSE		Austria, Lower Austria, Pechtoldsdorf Hochberg	48.1152	16.2639	4			FALSE				Nieder√∂sterreich	Austria	Aedes japonicus	Asian Bush Mosquito
43753578	2015/08/17 6:28 PM CEST	2015-08-17	8	2015	2015-08-17 16:28:00 UTC	Paris	2765659	bianca_t	2020-04-26 22:22:00 UTC	2020-07-16 03:27:39 UTC	research	CC-BY-NC	https://www.inaturalist.org/observations/43753578	https://static.inaturalist.org/photos/69395701/medium.jpg?1587939639				2	0	FALSE		Hofstetten, 85122 Hitzhofen, Deutschland	48.8767	11.326	191			FALSE			Oberbayern	Bayern	Germany	Aedes japonicus	Asian Bush Mosquito
44577056	Sat May 02 2020 14:03:38 GMT+0200 (GMT+2)	2020-05-02	5	2020	2020-05-02 12:03:38 UTC	Africa/Johannesburg	175522	sirfi2	2020-05-02 12:04:27 UTC	2020-07-16 03:27:40 UTC	needs_id	CC-BY-NC	https://www.inaturalist.org/observations/44577056	https://static.inaturalist.org/photos/70674465/medium.jpg?1588421121				1	0	FALSE	3	Badgasse, Dornbirn, Vorarlberg, AT	47.3969	9.73517	10			FALSE				Vorarlberg	Austria	Aedes japonicus	Asian Bush Mosquito
46345358	Mon May 18 2020 07:58:50 GMT+0200 (GMT+2)	2020-05-18	5	2020	2020-05-18 05:58:50 UTC	Africa/Johannesburg	1319824	kitwitt	2020-05-18 06:06:45 UTC	2020-07-16 03:27:42 UTC	research		https://www.inaturalist.org/observations/46345358	https://static.inaturalist.org/photos/73508577/medium.jpg?1589783523				3	1	FALSE	3	Kublystrasse, St. Gallen, St. Gallen, CH	47.4329	9.41441	4			FALSE					Switzerland	Aedes japonicus	Asian Bush Mosquito
46583713	Wed May 20 2020 12:02:57 GMT+0200 (GMT+2)	2020-05-20	5	2020	2020-05-20 10:02:57 UTC	Africa/Johannesburg	3009485	janphilippq	2020-05-20 10:04:10 UTC	2020-07-16 03:27:42 UTC	needs_id		https://www.inaturalist.org/observations/46583713	https://static.inaturalist.org/photos/73886138/medium.jpg?1589969066				0	0	FALSE	3	R√ºtihofstrasse, Z√ºrich, Z√ºrich, CH	47.414	8.47679	32			FALSE					Switzerland	Aedes japonicus	Asian Bush Mosquito
46828540	2020-05-22 1:35:41 PM GMT+02:00	2020-05-22	5	2020	2020-05-22 11:35:41 UTC	Africa/Johannesburg	3031693	mlinaethz	2020-05-22 11:36:54 UTC	2020-07-16 03:27:42 UTC	research	CC-BY-NC	https://www.inaturalist.org/observations/46828540	https://static.inaturalist.org/photos/74268307/medium.jpg?1590147538				3	1	FALSE	2	Alt-Wiedikon, Z√ºrich, Schweiz	47.357	8.51936	36			FALSE					Switzerland	Aedes japonicus	Asian Bush Mosquito
46890785	2020/05/22 10:57 PM CEST	2020-05-22	5	2020	2020-05-22 20:57:00 UTC	Paris	2765659	bianca_t	2020-05-22 21:14:16 UTC	2020-07-16 03:27:42 UTC	needs_id	CC-BY-NC	https://www.inaturalist.org/observations/46890785	https://static.inaturalist.org/photos/74364734/medium.jpg?1590182005				0	0	FALSE		85301 Schweitenkirchen, Deutschland	48.4903	11.5921	41			FALSE			Oberbayern	Bayern	Germany	Aedes japonicus	Asian Bush Mosquito
47432003	2020/05/26 1:45 PM CEST	2020-05-26	5	2020	2020-05-26 11:45:00 UTC	Bern	2714077	gian-andrea	2020-05-26 19:22:23 UTC	2020-07-16 03:27:43 UTC	research	CC-BY-NC	https://www.inaturalist.org/observations/47432003	https://static.inaturalist.org/photos/75224209/medium.jpeg?1590519736				2	0	FALSE		Wiedikon, Z√ºrich, Schweiz	47.3622	8.49323	2			FALSE					Switzerland	Aedes japonicus	Asian Bush Mosquito
47774876	2014/04/06 7:13 AM CEST	2014-04-06	4	2014	2014-04-06 05:13:00 UTC	Vienna	827504	gernotkunz	2020-05-29 21:07:33 UTC	2020-07-16 06:38:09 UTC	research	CC-BY-NC	https://www.inaturalist.org/observations/47774876	https://static.inaturalist.org/photos/75783264/medium.jpg?1590786429				2	0	FALSE		Leibnitz, √ñsterreich	46.6547	15.5223	4			FALSE				Steiermark	Austria	Aedes japonicus	Asian Bush Mosquito
51995601	2020/07/04 11:24 PM CEST	2020-07-04	7	2020	2020-07-04 21:24:00 UTC	Paris	1493700	karsten_s	2020-07-05 08:29:42 UTC	2020-07-16 03:27:56 UTC	research	CC-BY-NC	https://www.inaturalist.org/observations/51995601	https://static.inaturalist.org/photos/82636783/medium.jpg?1593937031			??	2	0	FALSE		Ludwigsburg, Germany	48.9087	9.2148				FALSE				Baden-W√ºrttemberg	Germany	Aedes japonicus	Asian Bush Mosquito
52048510	2020-07-05 6:47:11 PM GMT+02:00	2020-07-05	7	2020	2020-07-05 16:47:11 UTC	Africa/Johannesburg	3032028	judb95	2020-07-05 18:00:35 UTC	2020-07-16 03:27:56 UTC	research		https://www.inaturalist.org/observations/52048510	https://static.inaturalist.org/photos/82719355/medium.jpeg?1593972039				2	0	FALSE	2	Z√ºrich, CH-ZH, CH	47.4157	8.48081	800			FALSE					Switzerland	Aedes japonicus	Asian Bush Mosquito
52406601	2020-07-08 10:56:58 PM GMT+02:00	2020-07-08	7	2020	2020-07-08 20:56:58 UTC	Africa/Johannesburg	2329757	iriskoller	2020-07-08 21:03:12 UTC	2020-07-16 03:27:57 UTC	needs_id	CC-BY-NC	https://www.inaturalist.org/observations/52406601	https://static.inaturalist.org/photos/83371484/medium.jpeg?1594277431				1	0	FALSE	2	Waltendorf, Graz, √ñsterreich	47.0732	15.4958	14			FALSE			Graz	Steiermark	Austria	Aedes japonicus	Asian Bush Mosquito
52429760	2020/07/09 2:41 AM CEST	2020-07-09	7	2020	2020-07-09 00:41:00 UTC	Berlin	1106349	amzamz	2020-07-09 01:55:00 UTC	2020-07-16 03:27:57 UTC	needs_id	CC-BY-NC	https://www.inaturalist.org/observations/52429760	https://static.inaturalist.org/photos/83344240/medium.jpg?1594259105				1	0	FALSE		Scheidterbergstra√üe, 66133 Saarbr√ºcken, Germany	49.2404	7.06423	179			FALSE			Saarland	Saarland	Germany	Aedes japonicus	Asian Bush Mosquito
53181207	Wed Jul 15 2020 20:24:28 GMT+0200 (GMT+2)	2020-07-15	7	2020	2020-07-15 18:24:28 UTC	Africa/Johannesburg	1804506	pringlersperger	2020-07-15 18:40:07 UTC	2020-07-19 09:32:52 UTC	research	CC-BY-NC	https://www.inaturalist.org/observations/53181207	https://static.inaturalist.org/photos/84570474/medium.jpg?1594838412				2	0	FALSE	3	Mimi-Grossberg-Gasse, Vienna, Vienna, AT	48.2236	16.4991	480			FALSE			Wien	Wien	Austria	Aedes japonicus	Asian Bush Mosquito
54153210	2020-07-23 6:44:57 PM GMT+02:00	2020-07-23	7	2020	2020-07-23 16:44:57 UTC	Africa/Johannesburg	2768370	culiseta	2020-07-24 13:19:24 UTC	2020-07-26 07:03:05 UTC	research	CC-BY-NC	https://www.inaturalist.org/observations/54153210	https://static.inaturalist.org/photos/86152604/medium.jpeg?1595596774				1	0	FALSE	2	K√§rnten, AT	46.8493	14.4501		obscured		TRUE	gps	gps		K√§rnten	Austria	Aedes japonicus	Asian Bush Mosquito
54449739	2020/07/26 10:47 PM CEST	2020-07-26	7	2020	2020-07-26 20:47:00 UTC	Berlin	1106349	amzamz	2020-07-26 21:17:37 UTC	2020-08-07 17:00:48 UTC	needs_id	CC-BY-NC	https://www.inaturalist.org/observations/54449739	https://static.inaturalist.org/photos/86637674/medium.jpg?1595797980				1	0	FALSE		Scheidterbergstra√üe, 66133 Saarbr√ºcken, Germany	49.2404	7.06423	179			FALSE			Saarland	Saarland	Germany	Aedes japonicus	Asian Bush Mosquito
54823911	2020/07/30 12:10 PM CEST	2020-07-30	7	2020	2020-07-30 10:10:00 UTC	Zagreb	2916874	petra0	2020-07-30 10:38:27 UTC	2020-08-03 19:20:07 UTC	needs_id	CC-BY-NC	https://www.inaturalist.org/observations/54823911	https://static.inaturalist.org/photos/87257365/medium.jpeg?1596105399				1	0	FALSE		Zagrebaƒçka, HR	45.8446	16.0906	13	obscured		TRUE			Zagrebaƒçka	Zagrebacka	Croatia	Aedes japonicus	Asian Bush Mosquito
55576433	2020/07/29 7:01 PM CEST	2020-07-29	7	2020	2020-07-29 17:01:00 UTC	Paris	2765575	martin_r	2020-08-06 07:34:53 UTC	2020-08-06 10:37:49 UTC	research	CC-BY-NC	https://www.inaturalist.org/observations/55576433	https://static.inaturalist.org/photos/88507702/medium.jpeg?1596699278				1	0	FALSE		Harrerhof, 85402 Kranzberg, Deutschland	48.407	11.6049	687			FALSE			Oberbayern	Bayern	Germany	Aedes japonicus	Asian Bush Mosquito
29049723	2019-07-18 2:45:55 PM CEST	2019-07-18	7	2019	2019-07-18 12:45:55 UTC	Rome	227941	desversen	2019-07-18 12:44:10 UTC	2019-07-21 12:32:53 UTC	research	CC-BY-NC	https://www.inaturalist.org/observations/29049723	https://static.inaturalist.org/photos/45320281/medium.jpeg?1563453859				1	0	FALSE	2	38073 Cavedine TN, Italia	45.9735	10.9855	8			FALSE				Trentino-Alto Adige	Italy	Aedes koreicus
30240306	2019/08/04 3:43 PM CEST	2019-08-04	8	2019	2019-08-04 13:43:00 UTC	Rome	92931	karol_tabarelli_de_fatis	2019-08-05 13:46:51 UTC	2020-08-10 15:50:40 UTC	research	CC-BY-NC	https://www.inaturalist.org/observations/30240306	https://static.inaturalist.org/photos/47235803/medium.jpeg?1565012665				1	0	FALSE		38073 Cavedine TN, Italia	45.9931	10.9754	804			FALSE				Trentino-Alto Adige	Italy	Aedes koreicus
42260668	2020/04/15 3:01 PM +0200	2020-04-15	4	2020	2020-04-15 13:01:00 UTC	Africa/Johannesburg	1226064	federicodelbarba	2020-04-15 20:14:11 UTC	2020-05-03 09:59:13 UTC	research		https://www.inaturalist.org/observations/42260668	https://static.inaturalist.org/photos/67084842/medium.jpg?1586978201				1	0	FALSE		23011 Ardenno SO, Italia	46.1664	9.64022	34			FALSE					Italy	Aedes koreicus
29695177	Sun Jul 28 2019 11:41:46 GMT+0300 (GMT+3)	2019-07-28	7	2019	2019-07-28 08:41:46 UTC	Baghdad	1695071	andreus007	2019-07-28 08:44:46 UTC	2019-07-28 18:02:50 UTC	needs_id		https://www.inaturalist.org/observations/29695177	https://static.inaturalist.org/photos/46357765/medium.jpg?1564303521				0	0	FALSE	3	–ê–≥—Ä–æ–ø—Ä–æ–º –°–ù–¢ –ø–æ—Å–µ–ª–æ–∫, 37, –•–æ—Å—Ç–∞, –ö—Ä–∞—Å–Ω–æ–¥–∞—Ä—Å–∫–∏–π –∫—Ä–∞–π, RU	43.5851	39.7755	65			FALSE					Russia	possible Aedes aegypti	Yellow Fever Mosquito
53769548	2020-07-20 8:10:00 PM GMT+02:00	2020-07-20	7	2020	2020-07-20 18:10:00 UTC	Africa/Johannesburg	2145178	orcacroissant	2020-07-20 20:39:17 UTC	2020-07-20 20:39:28 UTC	needs_id		https://www.inaturalist.org/observations/53769548	https://static.inaturalist.org/photos/85531085/medium.jpg?1595277564				0	0	FALSE	2	Hardh√∂he, F√ºrth, Germany	49.4747	10.9695	73			FALSE	gps	gps	Mittelfranken	Bayern	Germany	Aedes spp	Yellow Fever Mosquito
